# Supplementary material for: Chromosomal-level assembly of the blood clam, Scapharca (Anadara) broughtonii, using long sequence reads and Hi-C
Source: Gigascience. 2019 Jul 9;8(7):giz067. doi: 10.1093/gigascience/giz067 (PMC6615981; doi:10.1093/gigascience/giz067)
Supplement: giz067_Supplemental_Files [file giz067_supplemental_files.zip]

Archive with 3 entries (3 files):
- Supplementary material.docx
- Supplementary Table1.xlsx
- Supplementary Table12.xlsx
