# Supplementary material for: Chromosomal-level assembly of the blood clam, Scapharca (Anadara) broughtonii, using long sequence reads and Hi-C
Source: Gigascience. 2019 Jul 9;8(7):giz067. doi: 10.1093/gigascience/giz067 (PMC6615981; doi:10.1093/gigascience/giz067)
Supplement: giz067_Supplemental_Files [file giz067_supplemental_files.zip › Supplementary Table1.xlsx]

## Sheet: DNA extraction
	Protocol Title	Protocol Description
	Extration of Scapharca broughtonii genomic DNA	This protocol is used to eliminate excessive polysaccharide in Scapharca broughtonii tissues during DNA extraction. (Adapted from the Qiagen Dneasy ® Blood & Tissue kit [Catalog no. 69504]).
Steps	Section Title	Step Description	Note
step 1	Sample preparation	Collect 1 mL haemocyte into a 1.5 mL microcentrifuge tube and centrifuge at 1000 g for 10 min at 4℃, then discard the supermatant and resuspend the pellet with 200 μL PBS.
step 2	Sample preparation	Add 200 μL Buffer AL* and 20μL Rnase A, mix thoroughly by vortexing and put the tube at room temperature for 3-5 min.	Concerntration of Rnase A is 10 mg/ml.
step 3	Tissue lysis	Add 20 µl proteinase K*. Mix thoroughly by vortexing, and incubate at 56 ℃ for 15 min. Then add 10% SDS (Sodium dodecyl sulfate) and continue to incubate at 56 ℃ for 15 min.
step 4	Phase separation	Add the same volume of colled Chloroform at 4℃ and mix by inverting, then put the tube at room temperature for 10 min.
step 5	Phase separation	Centrifuge at 12,000 g for 10 min at 4℃ and then transfer the supermatant aqueous phase in a new tube.
step 6	DNA binding	Add 1/3 volume of absolute ethanol, and then mix by inverting.
step 7	DNA binding	Pipet 700 µl mixture from step 6 into the DNeasy Mini spin column* placed in a 2 ml collection tube*. Centrifuge at 12,000 g for 30 sec at 4℃. Discard flow-through and collection tube.
step 8	DNA washing	Place the DNeasy Mini spin column* in a new 2 ml collection tube*, add 500 µl Buffer AW1*, and centrifuge at 12,000 g for 30 sec at 4℃. Discard flow-through and collection tube.
step 9	DNA washing	Place the DNeasy Mini spin column* in a new 2 ml collection tube*, add 500 µl Buffer AW2*, and centrifuge at 12,000 g for 30 sec at 4℃. Discard flow-through and collection tube.
step 10	DNA washing	Repeat the step 9.
step 11	DNA drying	Place the DNeasy Mini spin column* in a new 2 ml collection tube*, centrifuge at 12,000 g for 2 min at 4℃, and then put the spin column at room tempreture for 10 min to dry the DNeasy membrane.
step 12	DNA Elution	Place the DNeasy Mini spin column* in a clean 1.5 ml microcentrifuge tube and pipet 50 µl Buffer AE* directly onto the DNeasy membrane. Incubate at room temperature for 1 min, and then centrifuge for 1 min at 12,000 g to elute.
		*: these items were provided by Qiagen DNeasy® Blood & Tissue kit (Catalog no. 69504)

## Sheet: Illumina library Prep
	Protocol Title	Protocol Description
	The Illumina libraries preparation for the Scapharca broughtonii	This protocol is used to detail the process of Illumina libraries preparation for the Scapharca broughtonii genome.
Steps	Section Title	Step Description	Note
step 1	Genomic DNA fragmentation	The extracted DNA was sheared into fragments about 350 bp in size using a Bioruptor Pico Sonication System (Diagenode, Seraing, Belgium), and verified by agarose gel electrophoresis.	The sizes of the main fragments should between 200 bp and 500 bp.
step 2	Fragment purification	Fragments with size > 300 bp were purified using VAHTSTM DNA Clean Beads (Vazyme Biotech Co., Ltd, Nanjing, China).
step 3	End-repair	Repaired using NEBNext® End Prep Enzyme Mix (NEB, E6091) and NEBNext® End Repair Reaction Buffer (NEB, B6052) keeped at 20℃, 30min; 65℃, 30min with the end-repaired fragments to obtain blunt ends which were then 3’-adenlyated to create sticky ends.
step 4	Add adapter	These DNA fragments were ligated at both ends to T-tailed adapters and amplified.
step 5	PCR amplification	PCR was performed using NEBNext® Ultra™ II Q5® Master Mix (NEB, M0544), and the Index i7 and Universal i5 preimers. The temperature profile was 30 sec. at 98 ℃ followed by 10 cycles of 10 sec. at 98 ℃, 75 sec. at 65 ℃, and more 5 min. at 65 ℃ for further elongation.	INDEX i7 PRIMER: 5´-CAA GCA GAA GAC GGC ATA CGA GAT ATGACGTC GTG ACT GGA GTT CAG ACG TGT GCT CTT CCG ATC*T-3´ NEBNext Universal i5 PCR Primer：5´-AAT GAT ACG GCG ACC ACC GAG ATC TAC ACT CTT TCC CTA CAC GAC GCT CTT CCG ATC*T-3´
step 6	Library purification	VAHTSTM DNA Clean Beads (Vazyme Biotech Co., Ltd, Nanjing, China) was used to purify the PCR production.

## Sheet: PacBio library Prep
	Protocol Title	Protocol Description
	The PacBio libraries preparation for the Scapharca broughtonii	This protocol is used to outline the process of the mate-pair large libraries preparation for the Scapharca broughtonii.
Steps	Section Title	Step Description	Note
step 1	Genomic DNA fragmentation	The genomic DNA was fragmented using a g-TUBE (Covaris, Brighton, UK) to obtain ~20kb frequments, and verified with Agilent Bioanalyzer 2100 system (Agilent Technologies, Palo Alto, CA, USA).	The sizes of the main fragments should >17 Kb.
step 2	Repair and adaper ligation	End-repair and adaptor-ligation were carried out using SMRTbell Template Prep Kit (Pacific Biosciences, p/n 100-259-100). The precedures was keeped at 37℃, 60 min for damage repair; 25℃, 10 min for end repair, and 25℃, over night for adapter ligation.
step 3	Fragment selection	These fragments were firstly selected into size ranges of 12-50 kb using BluePippin Size-Selection system (Sage Science, Beverly, the U.S.), and further purified using AMPure PB beads (Agencourt, Beverly, the U.S.).
step 4	Fragment repairing	The purified fragments were re-repaired with SMRTbell Damage Repair Kit (Pacific Biosciences, p/n 100-465-900), and purified using AMPure PB beads.
step 5	Fragment detection	The concerntration and size were detected with Qubit 3.0 (Thermo Fisher Scientific Inc., Carlsbad, CA, USA) and Agilent Bioanalyzer 2100 system (Agilent Technologies, Palo Alto, CA, USA).
step 6	Mix and combination	The qualified fragments were combined with primers, polymerase and Magbeads (Pacific Biosciences, p/n 100-676-500) using PacBio Bingding Kit (Pacific Biosciences, p/n 100-372-700), and ready for sequencing.

## Sheet: Nanopore library Prep
	Protocol Title	Protocol Description
	The Nanopore libraries preparation for the Scapharca broughtonii	This protocol is used to outline the process of Nanopore library preparation for Scapharca broughtonii genome.
Steps	Section Title	Step Description	Note
step 1	Genomic DNA fragmentation	About 6 μg genomic DNA was fragmented using a Megaruptor (Diagenode, Seraing, Belgium) to obtain ~20kb frequments, and verified with Agilent Bioanalyzer 2100 system (Agilent Technologies, Palo Alto, CA, USA).	The sizes of the main fragments should >17 Kb.
step 2	Fragment Purification	Fragments with size > 15 Kb were selected using BluePippin Size-Selection system (Sage Science, Beverly, the U.S.), and further purified using AMPure XP beads (Agencourt, Beverly, the U.S.).
step 3	Damage-repair	DNA fragments were end-repaired using NEBNext FFPE Repair Mix (NEB, M6630). The precedures was keeped at 20℃, 15 min.
step 4	Fragment purification	The repaired fragments were purified using AMPure XP beads (Agencourt, Beverly, the U.S.).
step 5	End-repair and dA-tailing	DNA fragments were end-repaired and dA-tailed by using the NEBNext End repair / dA-tailing Module (NEB, E7546). The precedures was keeped at 20℃, 30 min, and then at 60℃, 30 min.
step 6	Fragment purification	The repaired fragments were purified using AMPure XP beads (Agencourt, Beverly, the U.S.).
step 7	Adaptors ligation	Nanopore adaptors were ligated to the dA-tailed DNA fragment by using Ligation Sequencing Kit 1D R9 Version (Nanopore, SQK-LSK108) and NEB Blunt/TA Ligase Master Mix (NEB, M0367). The precedures was keeped at 20℃, 60 min.
step 8	Library detection	The concerntration of the library was detected with Qubit 3.0 (Thermo Fisher Scientific Inc., Carlsbad, CA, USA), and proved to be qualified for sequencing.
step 9	Priming and loading	This was carried out with Ligation Loading Bead Kit R9 Version (EXP-LLB001) and MinION Flow Cell (FLO-MIN106) according to the user manual.

## Sheet: Assembly and annotation
	Protocol Title	Protocol Description
	The pipeline of assembly and annotation of the Scapharca broughtonii genome	This protocol include the detailed methods of assembly and annotation of the Scapharca broughtonii genome.
Steps	Section Title	Step Description	Note
step 1	Quality control	The original data generated with PacBio and Nanopore platforms were base-called, quality controlled, combined and transferred to FASTA format for assembly.
step 2	Assembly	Run Canu (v1.5) for long reads correction, triming and assembly.	correctedErrorRate=0.045, corOutCoverage=6.
step 3	Assembly	Run Wtdbg (v1.1) for further assembly of the data obtained in step 2.	-k 21(Kmer size:21), -e 3(Min cov of edges=3q), the other parameter was set as default.
step 4	Combination and polishing	Run Quickmerge (v0.2.2) to combine assembled results of step 2 and 3, then run Numer (v4.0.0) to remove the redundancy, and finally run Pilon (v1.22) to correct sequencing errors in the assembly with Illumina reads.	Quickmerge: -hco 5.0 (controls the overlap cutoff used in selection of anchor contigs. Default is 5.0) -c 1.5 （controls the overlap cutoff for contigs used for extension of the anchor contig. Default is 1.5) -l 400000 (controls the length cutoff for anchor contigs) -ml 5000 (controls the minimum alignment length to be considered for merging); Numer: default parameters; Pilon: -mindepth 10, the ot…
step 5	Assembly evaluation	Run SAMTools (v0.1.18) to evaluate the assembly quality by mapping the 360,937,442 Illumina reads for genome survey to the assembly. Run BUSCO (v2.0) to evaluate the assembly quality by searching the 303 eukaryotic and 978 metazoan conserved genes in the assembly.	SAMTools: no parameter; BUSCO: default parameters.
step 6	Repeat annotation_de novo	Run LTR FINDER (v1.05), RepeatScout (v1.0.5) and PILER-DF (v2.4) to build a de novo library.	All with default parameters.
step 7	Repeat annotation_database	Run PASTEClassifier (V1.0) to classify the repetitive sequences in the library constructed in step 5, and cnmbined with Repbase database to creat the final library.	Default parameters
step 8	Repeat annotation	Basing on the library constructed in step 6 as database, run RepeatMasker (v4.0.6) to identify repeats in the genome.	-nolow -no_is -norna -engine wublast -qq -frag 20000
step 9	Gene prediction_preparation	Mask these repetitive regions obtained above (step 5-7) with 'N's.
step 10	Gene prediction_transcriptome	Download transcriptome data of the S. broughtonii uploaded by us from NCBI. Illumina data was assembled by Trinity (v.r20140413p1) in previous study, and reassembled by Hisat (v2.0.4) and Stringtie (v1.2.3); Pacbio data was full-length transcripts obtained after quality control; Run TransDecoder v2.0 (http://transdecoder.github.io) and GeneMark (v5.1) to predict the gene functions.	Trinity: min_kmer_cov:2, and set the other parameters as default; Hisat: default parameters; Stringtie: default parameters; TransDecoder: default parameters; GeneMark: default parameters.
step 11	Gene prediction_homolog	Run GeMoMa (v1.3.1) for homology-based prediction by aligning the assembled genome against those of 4 closely related species (Danio rerio, Crassostrea gigas, Mizuhopecten yessoensis and Mytilus galloprovincialis) downloaded from NCBI.	Default parameters
step 12	Gene prediction_de novo	Run Augustus (v. 2.4), Genscan (v. 3.1), GlimmerHMM (v3.0.4), GeneID (v1.4) and SNAP (version 2006-07-28) to de novo predict genes in the repeat-masked genome sequence.	All with default parameters
step 13	Gene prediction_EVM	Run EVM (v1.1.1) to obtain the consensus gene set by integrating genes predicted in step 10-12.	STANDARD S-ratio: 1.13 score>1000 Weights used for predicted genes by different softers are list below: PROTEIN OTHER 50 PROTEIN GeMoMa 50 TRANSCRIPT assembler-PASA 50 TRANSCRIPT Stringtie 20 ABINITIO_PREDICTION genscan 0.3 ABINITIO_PREDICTION AUGUSTUS 0.3 ABINITIO_PREDICTION GlimmerHMM 0.3 ABINITIO_PREDICTION SNAP 0.3 ABINITIO_PREDICTION geneID 0.3 ABINITIO_PREDICTION GeMoMa 0.3 OTHER_PREDICTION…
step 14	Final gene set	Run PASA v2.0.2 to modify the genes predicted in step 13.	Default parameters
step 15	Functional annotation	Map protein sequences of the final gene set to existing databases to identify their functions or motifs, such as Nr, Nt, SwissProt, TrEMBL, KOG, KEGG, Pfam and GO. Nr and Nt were downed on 2017.04.05, the other databases were downed on 2017.02.13.	Nr, Nt, SwissProt, TrEMBL, KOG and KEGG: using BLAST (v2.2.31); Blast: -max_target_seqs 100 Pfam: using HMMer (v3.0), -E 0.00001 --domE 0.00001, , the other parameter was set as default; GO: using BLAST2GO (v2.5) with default parameters.
step 16	Pseudogene prediction	Run genBlastA (v1.0.4) to search for putative pseudogenes based on homology, and run GeneWise (v2.4.1) to identify pseudogenes based mutations.	genBlastA: -e 1e-5 GeneWise: -both -pseudo
step 17	Non-coding RNAs_tRNA	Run tRNAscan-SE (v1.3.1) to predict tRNA.	Default parameters
step 18	Non-coding RNAs_miRNA and rRNA	Run Infernal (v1.1) to predict miRNA and rRNA based on Rfam v12.1 and miRBase v21.0 databases.	Default parameters

## Sheet: Hi-C assembly
	Protocol Title	Protocol Description
	The pipeline of Hi-C assembly of the Scapharca broughtonii genome.	This protocol include the detailed methods of Hi-C assembly of the Scapharca broughtonii genome.
Steps	Section Title	Step Description	Note
step 1	Quality control	Run BWA (v0.7.10-r789) to align the Hi-C reads to the initially assembled S. broughtonii genome, and found the Hi-C reads mapped to the assembled genome.	bwa index -a bwtsw fasta bwa aln -M 3 -O 11 -E 4 -t 2 fq1 bwa aln -M 3 -O 11 -E 4 -t 2 fq2
step 2	Quality control	Filter the mapped Hi-C reads obtalined in the step 1 using HiC-Pro (v. 2.10.0).	mapped_2hic_fragments.py -v -S -s 100 -l 1000 -a -f -r -o
step 3	Valid pairs reads extraction	Extract valid interaction pair reads according the HiC-Pro results.
step 4	Assembly correction	Break the initial assembly to 300 bp, and then run LACHESIS (v2e27abb) for assembling based on Hi-C data.	Personal scripts
step 5	Assembly and cluster	Run LACHESIS (v2e27abb) to assemble corrected contigs obtained in step 4 into chromosome and modified manually.	(1) CLUSTER_MIN_RE_SITES = 22； (2) CLUSTER_MAX_LINK_DENSITY=2； (3) CLUSTER_NONINFORMATIVE_RATIO = 2； (4) ORDER_MIN_N_RES_IN_TRUN=10； (5) ORDER_MIN_N_RES_IN_SHREDS=10.
