# Supplementary material for: Chromosomal-level assembly of the blood clam, Scapharca (Anadara) broughtonii, using long sequence reads and Hi-C
Source: Gigascience. 2019 Jul 9;8(7):giz067. doi: 10.1093/gigascience/giz067 (PMC6615981; doi:10.1093/gigascience/giz067)
Supplement: giz067_Supplemental_Files [file giz067_supplemental_files.zip › Supplementary Table12.xlsx]

## Sheet: Supplementary Table11
Supplementary 12. Integrated lists of gene annotation for the assembled Scapharca (Anadara) broughtonii genome
#GeneID	GO_annotation	KEGG_annotation	KOG_class	KOG_class_annotation	Pfam_annotation	Swissprot_annotation	TrEMBL_annotation	nr_annotation	nr_Evalue	nr_Identity	nr_Score	nt_annotation	ntEvalue	nt_Identity	nt_Score
EVM0009057.1	--	--	--	--	--	--	Uncharacterized protein {ECO:0000313|EMBL:EKC35863.1} OS=Crassostrea gigas (Pacific oyster) PE=4 SV=1	hypothetical protein CGI_10019277 [Crassostrea gigas]	9.89678e-27	54/93(58.06)	103	--	--	--	--
EVM0015859.1	--	--	--	--	--	--	Uncharacterized protein {ECO:0000313|EMBL:EKC36253.1} OS=Crassostrea gigas (Pacific oyster) PE=4 SV=1	hypothetical protein CGI_10024180 [Crassostrea gigas]	2.54054e-170	294/592(49.66)	503	Aequipecten opercularis microsatellite DNA, clone gaop45	6e-17	90/111(81.08)	98.7
EVM0023614.1	--	--	[MW]	--	Fasciclin domain	Fasciclin-1 (Precursor) GN=Fas1 OS=Drosophila melanogaster (Fruit fly) PE=1 SV=1	Periostin {ECO:0000313|EMBL:EKC35364.1} OS=Crassostrea gigas (Pacific oyster) PE=4 SV=1	Periostin [Crassostrea gigas]	6.32297e-65	108/267(40.45)	213	--	--	--	--
EVM0016380.1	--	--	[T]	Signal transduction mechanisms	CUB domain	Adhesive plaque matrix protein 2 (Precursor) GN=FP2 OS=Mytilus galloprovincialis (Mediterranean mussel) PE=2 SV=1	Neurogenic locus notch, putative {ECO:0000313|EMBL:EEB17503.1} OS=Pediculus humanus subsp. corporis (Body louse) PE=4 SV=1	neurogenic locus notch, putative [Pediculus humanus corporis]	3.78572e-53	174/636(27.36)	212	--	--	--	--
EVM0000925.1	Molecular Function: phosphomannomutase activity (GO:0004615);; Cellular Component: cytoplasm (GO:0005737);; Biological Process: mannose biosynthetic process (GO:0019307);;	K17497|1.09959e-129|lgi:LOTGIDRAFT_171717|hypothetical protein; K17497 phosphomannomutase [EC:5.4.2.8] (A)	[I]	Lipid transport and metabolism	Eukaryotic phosphomannomutase	Probable phosphomannomutase GN=F52B11.2 OS=Caenorhabditis elegans PE=3 SV=2	Phosphomannomutase {ECO:0000256|RuleBase:RU361118} OS=Lottia gigantea (Giant owl limpet) PE=3 SV=1	hypothetical protein LOTGIDRAFT_171717 [Lottia gigantea]	1.70121e-129	177/250(70.80)	375	Lottia gigantea hypothetical protein partial mRNA	4e-97	536/743(72.14)	363
EVM0016600.1	--	--	[QR]	--	short chain dehydrogenase	3 beta-hydroxysteroid dehydrogenase dhs-16 GN=dhs-16 OS=Caenorhabditis elegans PE=2 SV=1	D-beta-hydroxybutyrate dehydrogenase, mitochondrial {ECO:0000313|EMBL:EKC19022.1} OS=Crassostrea gigas (Pacific oyster) PE=3 SV=1	D-beta-hydroxybutyrate dehydrogenase, mitochondrial [Crassostrea gigas]	4.70585e-70	124/304(40.79)	229	--	--	--	--
EVM0012956.1	Molecular Function: transporter activity (GO:0005215);; Biological Process: single-organism cellular process (GO:0044763);;	K05203|4.72115e-113|lgi:LOTGIDRAFT_110568|hypothetical protein; K05203 glutamate receptor, ionotropic kainate 3 (A)	[PET]	--	Ligand-gated ion channel	Glutamate receptor (Precursor) OS=Lymnaea stagnalis (Great pond snail) PE=2 SV=1	Uncharacterized protein {ECO:0000313|EMBL:ESP03956.1} (Fragment) OS=Lottia gigantea (Giant owl limpet) PE=4 SV=1	hypothetical protein LOTGIDRAFT_110568, partial [Lottia gigantea]	7.30426e-113	184/439(41.91)	358	Lottia gigantea hypothetical protein partial mRNA	9e-17	138/191(72.25)	98.7
EVM0015344.1	--	--	--	--	--	--	Uncharacterized protein {ECO:0000313|EMBL:ELT99274.1, ECO:0000313|EnsemblMetazoa:CapteP208644} OS=Capitella teleta (Polychaete worm) PE=4 SV=1	hypothetical protein CAPTEDRAFT_208644 [Capitella teleta]	4.8834e-08	36/132(27.27)	62	--	--	--	--
EVM0005564.1	--	K18808|2.98275e-77|lgi:LOTGIDRAFT_158275|hypothetical protein; K18808 toll-like receptor 13 (A)	[T]	Signal transduction mechanisms	Leucine rich repeat	Protein toll (Precursor) GN=Tl OS=Drosophila melanogaster (Fruit fly) PE=1 SV=1	Toll-like receptor c {ECO:0000313|EMBL:AFU48615.1} OS=Mytilus galloprovincialis (Mediterranean mussel) PE=2 SV=1	toll-like receptor c [Mytilus galloprovincialis]	7.65627e-130	253/695(36.40)	410	--	--	--	--
EVM0010083.2	--	--	[S]	Function unknown	Senescence-associated protein	Protein spartin {ECO:0000303|PubMed:23439121} OS=Drosophila melanogaster (Fruit fly) PE=1 SV=1	Spartin {ECO:0000313|EMBL:EKC21528.1} OS=Crassostrea gigas (Pacific oyster) PE=4 SV=1	Spartin [Crassostrea gigas]	0	328/592(55.41)	580	Lottia gigantea hypothetical protein partial mRNA	2e-35	402/598(67.22)	159
EVM0021280.1	--	--	[Q]	Secondary metabolites biosynthesis, transport and catabolism	Multicopper oxidase	Hephaestin-like protein {ECO:0000303|PubMed:23765379} (Precursor) OS=Acropora millepora (Staghorn coral) PE=1 SV=1	Uncharacterized protein {ECO:0000313|EMBL:ESP04555.1} OS=Lottia gigantea (Giant owl limpet) PE=4 SV=1	hypothetical protein LOTGIDRAFT_170648 [Lottia gigantea]	0	451/1079(41.80)	858	--	--	--	--
EVM0020736.1	--	--	--	--	Domain of unknown function (DUF4507)	--	Uncharacterized protein C7orf26-like protein {ECO:0000313|EMBL:EKC23933.1} OS=Crassostrea gigas (Pacific oyster) PE=4 SV=1	Uncharacterized protein C7orf26-like protein [Crassostrea gigas]	1.05888e-144	220/353(62.32)	428	--	--	--	--
EVM0013478.1	--	--	[RP]	--	Thrombospondin type 1 domain	Coadhesin {ECO:0000303|PubMed:23765379} (Fragment) OS=Acropora millepora (Staghorn coral) PE=1 SV=1	SCO-spondin like {ECO:0000313|EMBL:BAM76252.1} (Fragment) OS=Pinctada fucata (Pearl oyster) PE=2 SV=1	SCO-spondin like, partial [Pinctada fucata]	3.93454e-89	211/562(37.54)	316	PREDICTED: Hydra magnipapillata hemicentin-1-like (LOC101238005), partial mRNA	8e-06	82/114(71.93)	62.6
EVM0000020.1	--	--	--	--	SAP domain	--	--	PREDICTED: uncharacterized protein LOC101864592 [Aplysia californica]	9.85921e-14	61/240(25.42)	83	--	--	--	--
EVM0016977.1	--	K09228|1.126e-21|ngi:103740648|zinc finger protein 14-like; K09228 KRAB domain-containing zinc finger protein (A)	[R]	General function prediction only	--	--	Uncharacterized protein {ECO:0000313|EnsemblMetazoa:SPU_027302-tr} OS=Strongylocentrotus purpuratus (Purple sea urchin) PE=4 SV=1	--	--	--	--	PREDICTED: Diaphorina citri delta-1-pyrroline-5-carboxylate dehydrogenase, mitochondrial (LOC103514504), mRNA	5e-07	121/171(70.76)	66.2
EVM0014248.1	--	--	--	--	PAS domain	Protein single-minded GN=sim OS=Drosophila melanogaster (Fruit fly) PE=1 SV=3	Neuronal PAS domain-containing protein 4 {ECO:0000313|EMBL:EKC18855.1} OS=Crassostrea gigas (Pacific oyster) PE=4 SV=1	Neuronal PAS domain-containing protein 4 [Crassostrea gigas]	0	498/834(59.71)	923	Lottia gigantea hypothetical protein partial mRNA	4e-40	380/566(67.14)	176
EVM0002557.1	--	K05349|0|lgi:LOTGIDRAFT_154010|hypothetical protein; K05349 beta-glucosidase [EC:3.2.1.21] (A)	--	--	Glycosyl hydrolase family 3 N terminal domain	Lysosomal beta glucosidase (Precursor) GN=gluA OS=Dictyostelium discoideum (Slime mold) PE=1 SV=2	Putative beta-D-xylosidase 2 {ECO:0000313|EMBL:EKC22647.1} OS=Crassostrea gigas (Pacific oyster) PE=4 SV=1	Putative beta-D-xylosidase 2 [Crassostrea gigas]	0	481/732(65.71)	1034	Lottia gigantea hypothetical protein mRNA	9e-86	664/972(68.31)	327
EVM0014957.1	--	--	[T]	Signal transduction mechanisms	Glutathione S-transferase, C-terminal domain	Failed axon connections GN=fax OS=Drosophila melanogaster (Fruit fly) PE=1 SV=1	Uncharacterized protein {ECO:0000313|EMBL:EKC25517.1} OS=Crassostrea gigas (Pacific oyster) PE=4 SV=1	hypothetical protein CGI_10007879 [Crassostrea gigas]	4.60299e-84	128/261(49.04)	266	PREDICTED: Saccoglossus kowalevskii failed axon connections homolog (LOC100377010), mRNA	7e-13	212/317(66.88)	84.2
EVM0011389.1	--	--	[I]	Lipid transport and metabolism	Calcineurin-like phosphoesterase	Sphingomyelinase phosphodiesterase C (Precursor) GN=sgmC OS=Dictyostelium discoideum (Slime mold) PE=3 SV=1	Acid sphingomyelinase-like phosphodiesterase 3b {ECO:0000313|EMBL:EKC41652.1} OS=Crassostrea gigas (Pacific oyster) PE=4 SV=1	Acid sphingomyelinase-like phosphodiesterase 3b [Crassostrea gigas]	3.48328e-171	238/445(53.48)	498	Lottia gigantea hypothetical protein mRNA	1e-17	243/357(68.07)	100
EVM0008495.1	--	--	[S]	Function unknown	Domain of unknown function (DUF3402)	Striatin-interacting protein homolog GN=fam40 OS=Dictyostelium discoideum (Slime mold) PE=3 SV=1	Uncharacterized protein {ECO:0000313|EMBL:ESO85181.1} OS=Lottia gigantea (Giant owl limpet) PE=4 SV=1	hypothetical protein LOTGIDRAFT_221410 [Lottia gigantea]	0	554/784(70.66)	1058	Lottia gigantea hypothetical protein partial mRNA	0	1566/2127(73.62)	1279
EVM0000338.1	Molecular Function: nitric-oxide synthase activity (GO:0004517);; Molecular Function: iron ion binding (GO:0005506);; Molecular Function: calmodulin binding (GO:0005516);; Biological Process: nitric oxide biosynthetic process (GO:0006809);; Molecular Function: FMN binding (GO:0010181);; Molecular Function: heme binding (GO:0020037);; Molecular Function: flavin adenine dinucleotide binding (GO:005…	K13253|0|lgi:LOTGIDRAFT_197993|hypothetical protein; K13253 nitric-oxide synthase, invertebrate [EC:1.14.13.39] (A)	[C]	Energy production and conversion	Nitric oxide synthase, oxygenase domain	Nitric oxide synthase, salivary gland OS=Rhodnius prolixus (Triatomid bug) PE=2 SV=1	Nitric oxide synthase, brain {ECO:0000313|EMBL:EKC33784.1} OS=Crassostrea gigas (Pacific oyster) PE=4 SV=1	Nitric oxide synthase, brain [Crassostrea gigas]	0	1000/1492(67.02)	2066	Azumapecten farreri nitric oxide synthase (NOS) mRNA, complete cds	0	1992/2840(70.14)	1242
EVM0001084.1	Molecular Function: transcription factor activity, sequence-specific DNA binding (GO:0003700);; Cellular Component: nucleus (GO:0005634);; Biological Process: regulation of transcription, DNA-templated (GO:0006355);; Molecular Function: sequence-specific DNA binding (GO:0043565);;	K09322|1.58557e-52|lgi:LOTGIDRAFT_55477|hypothetical protein; K09322 homeobox protein MOX (A)	[R]	General function prediction only	Homeobox domain	Homeobox protein Hox-A4 (Fragment) GN=HOXA4 OS=Lineus sanguineus (Ribbon worm) PE=3 SV=1	Hrox1 {ECO:0000313|EMBL:CAA53027.1} OS=Haliotis rufescens (California red abalone) PE=2 SV=1	Hrox1 [Haliotis rufescens]	1.22194e-61	89/104(85.58)	197	H.rufescens Hrox1 mRNA	4e-55	221/286(77.27)	223
EVM0001210.1	--	--	--	--	--	--	Zinc-binding alcohol dehydrogenase domain-containing protein 2 {ECO:0000313|EMBL:EKC34207.1} (Fragment) OS=Crassostrea gigas (Pacific oyster) PE=4 SV=1	Zinc-binding alcohol dehydrogenase domain-containing protein 2, partial [Crassostrea gigas]	2.52052e-06	25/51(49.02)	53	--	--	--	--
EVM0008212.1	--	--	--	--	Innexin	Innexin unc-9 GN=unc-9 OS=Caenorhabditis elegans PE=2 SV=1	Innexin {ECO:0000256|RuleBase:RU010713} OS=Aplysia californica (California sea hare) PE=2 SV=1	pannexin 3 [Aplysia californica]	7.50613e-47	116/375(30.93)	174	Strongyloides papillosus genome assembly S_papillosus_LIN ,scaffold SPAL_contig0000032	3e-06	84/117(71.79)	62.6
EVM0007556.1	--	--	--	--	Domain of unknown function (DUF4203)	--	Putative uncharacterized protein {ECO:0000313|EMBL:EEN64575.1} OS=Branchiostoma floridae (Florida lancelet) PE=4 SV=1	hypothetical protein BRAFLDRAFT_284225 [Branchiostoma floridae]	1.27575e-113	197/519(37.96)	357	Lottia gigantea hypothetical protein partial mRNA	4e-13	161/232(69.40)	86
EVM0010177.1	--	--	--	--	--	--	Putative uncharacterized protein {ECO:0000313|EMBL:EER09788.1} OS=Perkinsus marinus (strain ATCC 50983 / TXsc) PE=4 SV=1	hypothetical protein Pmar_PMAR010731 [Perkinsus marinus ATCC 50983]	1.7714e-09	129/326(39.57)	67	--	--	--	--
EVM0005803.1	--	--	--	--	G8 domain	G8 domain-containing protein DDB_G0288475 (Precursor) GN=DDB_G0288475 OS=Dictyostelium discoideum (Slime mold) PE=3 SV=1	Fibrocystin-L {ECO:0000313|EMBL:EKC27658.1} OS=Crassostrea gigas (Pacific oyster) PE=4 SV=1	Fibrocystin-L [Crassostrea gigas]	0	1025/2683(38.20)	1656	Lottia gigantea hypothetical protein partial mRNA	2e-12	146/209(69.86)	86
EVM0015256.1	--	K09566|1.16956e-08|cmk:103176440|ppig; peptidylprolyl isomerase G (cyclophilin G); K09566 peptidyl-prolyl isomerase G (cyclophilin G) [EC:5.2.1.8] (A)	--	--	--	--	GJ12538 {ECO:0000313|EMBL:EDW68720.1} OS=Drosophila virilis (Fruit fly) PE=4 SV=1	GJ12538 [Drosophila virilis]	4.18737e-07	91/239(38.08)	60	--	--	--	--
EVM0009677.1	--	K06776|1.2899e-97|hmg:100208023|receptor-type tyrosine-protein phosphatase F-like; K06776 receptor-type tyrosine-protein phosphatase kappa [EC:3.1.3.48] (A)	[T]	Signal transduction mechanisms	Protein-tyrosine phosphatase	Tyrosine-protein phosphatase Lar-like (Precursor) GN=ptp-3 OS=Caenorhabditis elegans PE=1 SV=1	Receptor-type tyrosine-protein phosphatase kappa {ECO:0000313|EMBL:EKC20265.1} OS=Crassostrea gigas (Pacific oyster) PE=4 SV=1	Receptor-type tyrosine-protein phosphatase kappa [Crassostrea gigas]	1.39894e-149	311/925(33.62)	476	Lottia gigantea hypothetical protein partial mRNA	6e-07	122/173(70.52)	66.2
EVM0019719.1	--	K14406|0|lgi:LOTGIDRAFT_209676|hypothetical protein; K14406 cleavage stimulation factor subunit 1 (A)	[A]	RNA processing and modification	WD domain, G-beta repeat	Lissencephaly-1 homolog {ECO:0000255|HAMAP-Rule:MF_03141} GN=Smp_129340 OS=Schistosoma mansoni (Blood fluke) PE=3 SV=1	Cleavage stimulation factor 50 kDa subunit {ECO:0000313|EMBL:EKC38324.1} OS=Crassostrea gigas (Pacific oyster) PE=4 SV=1	Cleavage stimulation factor 50 kDa subunit [Crassostrea gigas]	0	366/430(85.12)	782	Lottia gigantea hypothetical protein mRNA	0	916/1238(73.99)	755
EVM0017958.1	Molecular Function: transferase activity (GO:0016740);;	--	[T]	Signal transduction mechanisms	Protein kinase domain	Probable serine/threonine-protein kinase DDB_G0284251 GN=DDB_G0284251 OS=Dictyostelium discoideum (Slime mold) PE=3 SV=1	Uncharacterized protein {ECO:0000313|EMBL:ESO88041.1} OS=Lottia gigantea (Giant owl limpet) PE=4 SV=1	hypothetical protein LOTGIDRAFT_234809 [Lottia gigantea]	1.14605e-120	198/375(52.80)	419	Lottia gigantea hypothetical protein partial mRNA	5e-16	441/688(64.10)	96.9
EVM0017052.1	--	--	[T]	Signal transduction mechanisms	NUDIX domain	--	Nucleoside diphosphate-linked moiety X motif 6 {ECO:0000313|EMBL:EKC31069.1} OS=Crassostrea gigas (Pacific oyster) PE=3 SV=1	Nucleoside diphosphate-linked moiety X motif 6 [Crassostrea gigas]	4.1561e-104	154/271(56.83)	316	Lottia gigantea hypothetical protein partial mRNA	1e-34	263/378(69.58)	156
EVM0014737.1	Cellular Component: extracellular region (GO:0005576);; Molecular Function: hydrolase activity (GO:0016787);; Cellular Component: extracellular matrix (GO:0031012);;	--	[O]	Posttranslational modification, protein turnover, chaperones	Kunitz/Bovine pancreatic trypsin inhibitor domain	Papilin (Precursor) GN=Ppn OS=Drosophila melanogaster (Fruit fly) PE=1 SV=2	Uncharacterized protein {ECO:0000313|EMBL:ELU04243.1, ECO:0000313|EnsemblMetazoa:CapteP219882} OS=Capitella teleta (Polychaete worm) PE=4 SV=1	hypothetical protein CAPTEDRAFT_219882 [Capitella teleta]	4.19888e-172	417/1290(32.33)	583	PREDICTED: Aplysia californica papilin-like (LOC101851010), mRNA	1e-17	311/473(65.75)	102
EVM0014745.1	--	K06584|3.5125e-96|lgi:LOTGIDRAFT_238706|hypothetical protein; K06584 integrin alpha 8 (A)	[W]	Extracellular structures	Integrin alpha	Integrin alpha pat-2 {ECO:0000250|UniProtKB:P34446} (Precursor) OS=Caenorhabditis briggsae PE=3 SV=2	Integrin alpha-PS3 {ECO:0000313|EMBL:EKC41508.1} OS=Crassostrea gigas (Pacific oyster) PE=3 SV=1	Integrin alpha-PS3 [Crassostrea gigas]	3.10203e-103	291/1002(29.04)	357	Ixodes scapularis integrin alpha-ps, putative, mRNA	9e-06	86/120(71.67)	62.6
EVM0020984.1	--	K16060|1.47036e-51|tca:663905|Tiap2; inhibitor of apoptosis 2; K16060 baculoviral IAP repeat-containing protein 2/3 (A)	[DR]	--	Inhibitor of Apoptosis domain	Apoptosis 2 inhibitor GN=Iap2 OS=Drosophila melanogaster (Fruit fly) PE=2 SV=3	Putative inhibitor of apoptosis {ECO:0000313|EMBL:EKC17690.1} OS=Crassostrea gigas (Pacific oyster) PE=4 SV=1	Putative inhibitor of apoptosis [Crassostrea gigas]	2.7606e-64	112/298(37.58)	216	Scapharca broughtonii clone KH56 microsatellite sequence	2e-22	144/197(73.10)	116
EVM0010807.1	--	--	--	--	--	--	Uncharacterized protein {ECO:0000313|EMBL:EKC35352.1} OS=Crassostrea gigas (Pacific oyster) PE=4 SV=1	hypothetical protein CGI_10012494 [Crassostrea gigas]	7.14574e-144	223/480(46.46)	432	Lottia gigantea hypothetical protein partial mRNA	2e-35	322/472(68.22)	159
EVM0001517.1	--	--	--	--	--	--	Predicted protein {ECO:0000313|EMBL:EDO45954.1} (Fragment) OS=Nematostella vectensis (Starlet sea anemone) PE=4 SV=1	predicted protein [Nematostella vectensis]	4.48685e-31	96/258(37.21)	124	--	--	--	--
EVM0010309.1	--	--	--	--	--	Adhesive plaque matrix protein (Precursor) GN=FP1 OS=Mytilus galloprovincialis (Mediterranean mussel) PE=2 SV=1	Circumsporozoite protein {ECO:0000313|EMBL:AHF20635.1} OS=Plasmodium knowlesi PE=2 SV=1	circumsporozoite protein [Plasmodium knowlesi]	5.24555e-16	43/142(30.28)	82	Angiostrongylus cantonensis genome assembly A_cantonensis_China ,scaffold ACAC_contig0002264	3e-11	386/576(67.01)	78.8
EVM0017768.1	--	--	--	--	Neurensin	--	Neurensin-1 {ECO:0000313|EMBL:EKC41911.1} OS=Crassostrea gigas (Pacific oyster) PE=4 SV=1	Neurensin-1 [Crassostrea gigas]	1.98712e-82	128/242(52.89)	255	Lottia gigantea hypothetical protein mRNA	5e-20	294/441(66.67)	107
EVM0021886.1	--	--	--	--	--	--	Uncharacterized protein {ECO:0000313|EMBL:ESO89080.1} OS=Lottia gigantea (Giant owl limpet) PE=4 SV=1	hypothetical protein LOTGIDRAFT_229007 [Lottia gigantea]	2.77617e-35	87/230(37.83)	132	--	--	--	--
EVM0007045.1	--	--	[O]	Posttranslational modification, protein turnover, chaperones	Ring finger domain	Protein goliath (Precursor) GN=gol OS=Drosophila melanogaster (Fruit fly) PE=2 SV=3	Uncharacterized protein {ECO:0000313|EMBL:ELU02315.1, ECO:0000313|EnsemblMetazoa:CapteP179695} OS=Capitella teleta (Polychaete worm) PE=4 SV=1	hypothetical protein CAPTEDRAFT_179695 [Capitella teleta]	2.47374e-30	52/116(44.83)	113	--	--	--	--
EVM0018034.1	--	K00718|2.96713e-62|lgi:LOTGIDRAFT_167590|hypothetical protein; K00718 galactoside 2-L-fucosyltransferase 1/2 [EC:2.4.1.69] (A)	--	--	Glycosyl transferase family 11	Putative glycosyltransferase C06E1.7 GN=C06E1.7 OS=Caenorhabditis elegans PE=3 SV=2	Galactoside 2-alpha-L-fucosyltransferase 2 {ECO:0000313|EMBL:EKC36568.1} OS=Crassostrea gigas (Pacific oyster) PE=4 SV=1	Galactoside 2-alpha-L-fucosyltransferase 2 [Crassostrea gigas]	1.21728e-81	119/277(42.96)	256	--	--	--	--
EVM0003368.1	Biological Process: open tracheal system development (GO:0007424);; Biological Process: metamorphosis (GO:0007552);; Biological Process: tissue development (GO:0009888);; Molecular Function: hydrolase activity (GO:0016787);; Biological Process: wound healing (GO:0042060);; Biological Process: autophagic cell death (GO:0048102);; Biological Process: animal organ development (GO:0048513);; Biologic…	K07763|2.18903e-128|lgi:LOTGIDRAFT_231475|hypothetical protein; K07763 matrix metalloproteinase-14 (membrane-inserted) [EC:3.4.24.80] (A)	[OW]	--	Matrixin	15 kDa peptide (Precursor) OS=Hemicentrotus pulcherrimus (Sea urchin) PE=1 SV=1	Uncharacterized protein {ECO:0000313|EMBL:ESO97256.1} OS=Lottia gigantea (Giant owl limpet) PE=4 SV=1	matrix metalloproteinase-1 [Haliotis rufescens]	9.59626e-131	222/491(45.21)	399	Nematostella vectensis predicted protein (NEMVEDRAFT_v1g88668) partial mRNA	7e-10	103/144(71.53)	75.2
EVM0016196.1	--	K14718|1.1699e-88|bfo:BRAFLDRAFT_97943|hypothetical protein; K14718 solute carrier family 39 (zinc transporter), member 12 (A)	[P]	Inorganic ion transport and metabolism	ZIP Zinc transporter	Zinc transporter foi (Precursor) OS=Drosophila melanogaster (Fruit fly) PE=1 SV=3	Zinc transporter ZIP12 {ECO:0000313|EMBL:EKC28420.1} OS=Crassostrea gigas (Pacific oyster) PE=4 SV=1	Zinc transporter ZIP12 [Crassostrea gigas]	4.39512e-107	213/529(40.26)	350	Schistocephalus solidus genome assembly S_solidus_NST_G2 ,scaffold SSLN_scaffold0001544	7e-24	99/120(82.50)	122
EVM0011731.1	Cellular Component: integral component of membrane (GO:0016021);;	--	[R]	General function prediction only	Eukaryotic protein of unknown function (DUF846)	Uncharacterized Golgi apparatus membrane protein-like protein CG5021 GN=CG5021 OS=Drosophila melanogaster (Fruit fly) PE=2 SV=2	Golgi apparatus membrane protein TVP23 homolog {ECO:0000256|RuleBase:RU361206} OS=Capitella teleta (Polychaete worm) PE=3 SV=1	hypothetical protein CAPTEDRAFT_186713 [Capitella teleta]	8.51802e-93	126/200(63.00)	279	Lottia gigantea hypothetical protein partial mRNA	9e-73	355/484(73.35)	282
EVM0016635.1	--	--	[I]	Lipid transport and metabolism	CRAL/TRIO domain	Retinal-binding protein OS=Todarodes pacificus (Japanese flying squid) PE=1 SV=2	SEC14-like protein 2 {ECO:0000313|EMBL:EKC37354.1} OS=Crassostrea gigas (Pacific oyster) PE=4 SV=1	SEC14-like protein 2 [Crassostrea gigas]	2.13542e-127	188/391(48.08)	381	--	--	--	--
EVM0022372.1	--	K11666|1.81951e-70|lgi:LOTGIDRAFT_104239|hypothetical protein; K11666 INO80 complex subunit B (A)	--	--	HIT zinc finger	--	INO80 complex subunit B {ECO:0000313|EMBL:EKC29148.1} OS=Crassostrea gigas (Pacific oyster) PE=4 SV=1	INO80 complex subunit B [Crassostrea gigas]	4.87675e-114	198/315(62.86)	341	Lottia gigantea hypothetical protein partial mRNA	3e-37	371/550(67.45)	165
EVM0021180.1	--	K05038|0|lgi:LOTGIDRAFT_223675|hypothetical protein; K05038 solute carrier family 6 (neurotransmitter transporter, amino acid) member 5/7/9/14 (A)	[T]	Signal transduction mechanisms	Sodium:neurotransmitter symporter family	Sodium-dependent serotonin transporter GN=SerT OS=Drosophila melanogaster (Fruit fly) PE=2 SV=1	Transporter {ECO:0000256|RuleBase:RU003732} OS=Crassostrea gigas (Pacific oyster) PE=3 SV=1	Sodium- and chloride-dependent glycine transporter 1 [Crassostrea gigas]	0	310/603(51.41)	629	Lottia gigantea hypothetical protein partial mRNA	4e-33	526/800(65.75)	152
EVM0007124.1	--	--	--	--	NADH pyrophosphatase zinc ribbon domain	--	Uncharacterized protein {ECO:0000313|Ensembl:ENSCSAVP00000004742} (Fragment) OS=Ciona savignyi (Pacific transparent sea squirt) PE=4 SV=1	PREDICTED: keratin-associated protein 10-4-like [Saccoglossus kowalevskii]	4.85246e-18	55/264(20.83)	89	--	--	--	--
EVM0008928.1	--	K06773|5.6848e-119|lgi:LOTGIDRAFT_120413|hypothetical protein; K06773 opioid binding protein/cell adhesion molecule-like (A)	[T]	Signal transduction mechanisms	Immunoglobulin I-set domain	Lachesin (Precursor) GN=Lac OS=Drosophila melanogaster (Fruit fly) PE=1 SV=2	Uncharacterized protein {ECO:0000313|EMBL:ESO92560.1} OS=Lottia gigantea (Giant owl limpet) PE=4 SV=1	PREDICTED: limbic system-associated membrane protein-like isoform X5 [Aplysia californica]	2.60302e-120	181/319(56.74)	364	Lottia gigantea hypothetical protein partial mRNA	3e-32	462/698(66.19)	149
EVM0000150.2	Molecular Function: nucleic acid binding (GO:0003676);; Cellular Component: intracellular part (GO:0044424);;	K15191|6.41388e-93|myb:102252774|la-related protein 7-like; K15191 La-related protein 7 (A)	[R]	General function prediction only	La domain	La protein homolog GN=La OS=Drosophila melanogaster (Fruit fly) PE=1 SV=2	La-related protein 7 {ECO:0000313|EMBL:EKC28430.1} OS=Crassostrea gigas (Pacific oyster) PE=4 SV=1	La-related protein 7 [Crassostrea gigas]	7.73574e-98	225/618(36.41)	318	Lottia gigantea hypothetical protein partial mRNA	8e-16	169/245(68.98)	95.1
EVM0012297.1	--	--	[D]	Cell cycle control, cell division, chromosome partitioning	Mob1/phocein family	MOB kinase activator-like 2 OS=Drosophila pseudoobscura pseudoobscura (Fruit fly) PE=3 SV=2	Mps one binder kinase activator-like 2 {ECO:0000313|EMBL:EKC17360.1} OS=Crassostrea gigas (Pacific oyster) PE=4 SV=1	Mps one binder kinase activator-like 2 [Crassostrea gigas]	1.38444e-111	151/224(67.41)	328	Lottia gigantea hypothetical protein partial mRNA	1e-70	427/615(69.43)	275
EVM0001033.1	--	--	--	--	--	--	Uncharacterized protein {ECO:0000313|EMBL:EKC20619.1} OS=Crassostrea gigas (Pacific oyster) PE=4 SV=1	hypothetical protein CGI_10005733 [Crassostrea gigas]	3.75754e-54	147/459(32.03)	202	--	--	--	--
EVM0004390.1	Molecular Function: transferase activity, transferring phosphorus-containing groups (GO:0016772);;	K08861|0|lgi:LOTGIDRAFT_112005|hypothetical protein; K08861 polo-like kinase 2 [EC:2.7.11.21] (A)	[D]	Cell cycle control, cell division, chromosome partitioning	Protein kinase domain	Serine/threonine-protein kinase plk-2 GN=plk-2 OS=Caenorhabditis elegans PE=2 SV=1	Serine/threonine-protein kinase PLK1 {ECO:0000313|EMBL:EKC31661.1} OS=Crassostrea gigas (Pacific oyster) PE=4 SV=1	Serine/threonine-protein kinase PLK1 [Crassostrea gigas]	0	390/566(68.90)	796	Lottia gigantea hypothetical protein partial mRNA	3e-103	583/820(71.10)	385
EVM0012333.1	--	--	--	--	--	--	Uncharacterized protein {ECO:0000313|EMBL:EKC19378.1} OS=Crassostrea gigas (Pacific oyster) PE=4 SV=1	hypothetical protein CGI_10008702 [Crassostrea gigas]	1.19832e-91	142/298(47.65)	286	--	--	--	--
EVM0000773.1	Biological Process: transport (GO:0006810);;	--	[TU]	--	C2 domain	Synaptotagmin-1 GN=SYT1 OS=Aplysia californica (California sea hare) PE=1 SV=2	Sytalpha {ECO:0000313|EMBL:ELT91518.1} (Fragment) OS=Capitella teleta (Polychaete worm) PE=4 SV=1	Sytalpha, partial [Capitella teleta]	4.03059e-95	147/294(50.00)	292	--	--	--	--
EVM0004892.1	--	--	[I]	Lipid transport and metabolism	Phytanoyl-CoA dioxygenase (PhyH)	Probable phytanoyl-CoA dioxygenase GN=ZK550.6 OS=Caenorhabditis elegans PE=3 SV=2	Uncharacterized protein {ECO:0000313|EMBL:ESO82125.1} OS=Lottia gigantea (Giant owl limpet) PE=4 SV=1	PREDICTED: phytanoyl-CoA dioxygenase, peroxisomal-like [Aplysia californica]	1.67256e-123	168/268(62.69)	363	Lottia gigantea hypothetical protein mRNA	3e-49	414/606(68.32)	205
EVM0009265.1	--	--	--	--	--	--	Uncharacterized protein {ECO:0000313|EMBL:EKC21252.1} OS=Crassostrea gigas (Pacific oyster) PE=4 SV=1	hypothetical protein CGI_10004247 [Crassostrea gigas]	1.01158e-08	33/100(33.00)	57	--	--	--	--
EVM0022207.1	Molecular Function: calcium-dependent cysteine-type endopeptidase activity (GO:0004198);; Biological Process: proteolysis (GO:0006508);; Biological Process: phagocytosis (GO:0006909);; Biological Process: determination of adult lifespan (GO:0008340);; Cellular Component: actin cytoskeleton (GO:0015629);; Biological Process: protein autoprocessing (GO:0016540);; Biological Process: BMP signaling p…	--	[OT]	--	Calpain family cysteine protease	Calpain-A catalytic subunit GN=CalpA OS=Drosophila melanogaster (Fruit fly) PE=1 SV=2	Calpain-2 catalytic subunit {ECO:0000313|EMBL:EKC21143.1} OS=Crassostrea gigas (Pacific oyster) PE=4 SV=1	Calpain-2 catalytic subunit [Crassostrea gigas]	0	320/458(69.87)	671	Lottia gigantea hypothetical protein partial mRNA	6e-99	509/710(71.69)	370
EVM0020296.1	Cellular Component: nucleosome (GO:0000786);; Molecular Function: DNA binding (GO:0003677);; Cellular Component: nucleus (GO:0005634);; Biological Process: nucleosome assembly (GO:0006334);; Molecular Function: protein heterodimerization activity (GO:0046982);;	--	[B]	Chromatin structure and dynamics	Core histone H2A/H2B/H3/H4	Histone H3 OS=Urechis caupo (Innkeeper worm) PE=1 SV=2	Histone H3c {ECO:0000313|EMBL:EDS37388.1} OS=Culex quinquefasciatus (Southern house mosquito) PE=4 SV=1	Histone H3c [Culex quinquefasciatus]	1.20712e-93	136/136(100.00)	276	Scapharca broughtonii isolate 1 histone 3 (H3) gene, partial cds	3e-166	328/328(100.00)	592
EVM0007965.1	--	--	--	--	--	--	Uncharacterized protein {ECO:0000313|EMBL:EKC24863.1} OS=Crassostrea gigas (Pacific oyster) PE=4 SV=1	hypothetical protein CGI_10021460 [Crassostrea gigas]	6.9809e-07	26/66(39.39)	53	--	--	--	--
EVM0004146.1	--	--	[T]	Signal transduction mechanisms	7 transmembrane receptor (Secretin family)	Protocadherin-like wing polarity protein stan (Precursor) GN=stan OS=Drosophila melanogaster (Fruit fly) PE=1 SV=4	Uncharacterized protein {ECO:0000313|EMBL:EKC18243.1} OS=Crassostrea gigas (Pacific oyster) PE=4 SV=1	PREDICTED: uncharacterized protein LOC102805739 [Saccoglossus kowalevskii]	1.19408e-25	78/269(29.00)	119	--	--	--	--
EVM0010670.1	--	K01025|3.56466e-69|lgi:LOTGIDRAFT_110936|hypothetical protein; K01025 [EC:2.8.2.-] (A)	[R]	General function prediction only	Sulfotransferase domain	--	Uncharacterized protein {ECO:0000313|EMBL:ESP02862.1} OS=Lottia gigantea (Giant owl limpet) PE=4 SV=1	hypothetical protein LOTGIDRAFT_110936 [Lottia gigantea]	5.51502e-69	116/263(44.11)	225	Lottia gigantea hypothetical protein mRNA	3e-11	76/98(77.55)	78.8
EVM0009213.1	--	--	--	--	--	--	Uncharacterized protein {ECO:0000313|EnsemblMetazoa:SPU_014716-tr} OS=Strongylocentrotus purpuratus (Purple sea urchin) PE=4 SV=1	PREDICTED: uncharacterized protein K02A2.6-like [Saccoglossus kowalevskii]	5.82085e-50	123/351(35.04)	186	--	--	--	--
EVM0014822.1	--	--	[T]	Signal transduction mechanisms	Sterol-sensing domain of SREBP cleavage-activation	Protein dispatched GN=disp OS=Drosophila melanogaster (Fruit fly) PE=1 SV=1	Uncharacterized protein {ECO:0000313|EMBL:ELT97356.1, ECO:0000313|EnsemblMetazoa:CapteP185181} OS=Capitella teleta (Polychaete worm) PE=4 SV=1	PREDICTED: protein dispatched homolog 1-like [Saccoglossus kowalevskii]	1.01085e-108	214/618(34.63)	359	--	--	--	--
EVM0001006.1	--	--	--	--	--	--	Mediator of RNA polymerase II transcription subunit 14 {ECO:0000313|EMBL:EKC35244.1} OS=Crassostrea gigas (Pacific oyster) PE=4 SV=1	Mediator of RNA polymerase II transcription subunit 14 [Crassostrea gigas]	4.3805e-14	111/478(23.22)	82	--	--	--	--
EVM0005215.1	Molecular Function: nucleic acid binding (GO:0003676);; Molecular Function: ATP binding (GO:0005524);; Molecular Function: ATP-dependent helicase activity (GO:0008026);;	K18663|8.19462e-108|lgi:LOTGIDRAFT_189896|hypothetical protein; K18663 activating signal cointegrator complex subunit 3 [EC:3.6.4.12] (A)	[A]	RNA processing and modification	Helicase conserved C-terminal domain	Activating signal cointegrator 1 complex subunit 3 GN=ascc3 OS=Dictyostelium discoideum (Slime mold) PE=3 SV=1	Uncharacterized protein {ECO:0000313|EMBL:ESO93256.1} OS=Lottia gigantea (Giant owl limpet) PE=4 SV=1	hypothetical protein LOTGIDRAFT_189896 [Lottia gigantea]	1.26782e-107	160/173(92.49)	346	Lottia gigantea hypothetical protein mRNA	3e-122	409/517(79.11)	446
EVM0009349.1	--	--	--	--	--	--	Collagen alpha-1(IV) chain {ECO:0000313|EMBL:EKC38566.1} OS=Crassostrea gigas (Pacific oyster) PE=4 SV=1	Collagen alpha-1(IV) chain [Crassostrea gigas]	1.14171e-11	43/114(37.72)	67	--	--	--	--
EVM0008649.1	Biological Process: single-organism transport (GO:0044765);;	K05320|6.42635e-95|lgi:LOTGIDRAFT_103410|hypothetical protein; K05320 potassium voltage-gated channel Shaw-related subfamily C, invertebrate (A)	[P]	Inorganic ion transport and metabolism	BTB/POZ domain	Potassium voltage-gated channel protein egl-36 {ECO:0000303|PubMed:9247272} OS=Caenorhabditis elegans PE=1 SV=1	Potassium voltage-gated channel protein Shaw {ECO:0000313|EMBL:EKC18012.1} OS=Crassostrea gigas (Pacific oyster) PE=4 SV=1	Potassium voltage-gated channel protein Shaw [Crassostrea gigas]	5.43699e-106	179/408(43.87)	333	Schistosoma rodhaini genome assembly S_rodhaini_Burundi ,scaffold SROB_scaffold0000544	9e-08	45/50(90.00)	68
EVM0019809.1	--	--	--	--	OTU-like cysteine protease	--	Putative uncharacterized protein {ECO:0000313|EMBL:EEN59842.1} OS=Branchiostoma floridae (Florida lancelet) PE=4 SV=1	hypothetical protein BRAFLDRAFT_101334 [Branchiostoma floridae]	1.97166e-13	55/175(31.43)	79	--	--	--	--
EVM0012195.1	--	--	--	--	--	--	Otoferlin {ECO:0000313|EMBL:EKC24539.1} OS=Crassostrea gigas (Pacific oyster) PE=4 SV=1	Otoferlin [Crassostrea gigas]	8.97358e-54	109/171(63.74)	206	Lottia gigantea hypothetical protein partial mRNA	4e-39	239/333(71.77)	172
EVM0000964.1	--	--	[R]	General function prediction only	Animal haem peroxidase	Peroxidasin homolog (Precursor) GN=pxn-1 OS=Caenorhabditis elegans PE=1 SV=1	Eosinophil peroxidase {ECO:0000313|EMBL:EKC36397.1} OS=Crassostrea gigas (Pacific oyster) PE=4 SV=1	Eosinophil peroxidase [Crassostrea gigas]	1.74921e-101	176/430(40.93)	326	Strongyloides papillosus genome assembly S_papillosus_LIN ,scaffold SPAL_contig0000107	7e-15	80/97(82.47)	91.5
EVM0002322.1	--	--	[R]	General function prediction only	Ankyrin repeats (3 copies)	Ankyrin repeat and KH domain-containing protein mask OS=Drosophila melanogaster (Fruit fly) PE=1 SV=2	Ankyrin-1 {ECO:0000313|EMBL:EKC20827.1} OS=Crassostrea gigas (Pacific oyster) PE=4 SV=1	Ankyrin-1 [Crassostrea gigas]	1.35637e-52	190/745(25.50)	207	--	--	--	--
EVM0003962.1	--	--	--	--	--	--	Uncharacterized protein {ECO:0000313|EMBL:EKC25909.1} OS=Crassostrea gigas (Pacific oyster) PE=4 SV=1	hypothetical protein CGI_10007200 [Crassostrea gigas]	2.03851e-15	68/272(25.00)	82	--	--	--	--
EVM0019387.1	Molecular Function: nucleic acid binding (GO:0003676);; Molecular Function: metal ion binding (GO:0046872);;	--	[R]	General function prediction only	Zinc finger, C2H2 type	Krueppel homolog 1 GN=Kr-h1 OS=Drosophila melanogaster (Fruit fly) PE=2 SV=2	Uncharacterized protein {ECO:0000313|EMBL:EKC41842.1} OS=Crassostrea gigas (Pacific oyster) PE=4 SV=1	hypothetical protein CGI_10026462 [Crassostrea gigas]	9.03124e-103	157/286(54.90)	334	Lottia gigantea hypothetical protein partial mRNA	4e-38	316/462(68.40)	168
EVM0001248.1	--	--	[R]	General function prediction only	Calcineurin-like phosphoesterase	UPF0046 protein C25E10.12 GN=C25E10.12 OS=Caenorhabditis elegans PE=3 SV=1	Metallophosphoesterase domain-containing protein 1 {ECO:0000313|EMBL:EKC37356.1} OS=Crassostrea gigas (Pacific oyster) PE=4 SV=1	Metallophosphoesterase domain-containing protein 1 [Crassostrea gigas]	1.36327e-55	99/234(42.31)	187	--	--	--	--
EVM0014722.1	Molecular Function: sequence-specific DNA binding (GO:0043565);;	--	[R]	General function prediction only	Homeobox domain	Retinal homeobox protein Rax (Fragment) GN=RAX OS=Dugesia japonica (Planarian) PE=2 SV=1	Dorsal root ganglia homeobox protein {ECO:0000313|EMBL:EKC29038.1} OS=Crassostrea gigas (Pacific oyster) PE=4 SV=1	Dorsal root ganglia homeobox protein [Crassostrea gigas]	4.10514e-62	113/196(57.65)	204	Lottia gigantea hypothetical protein partial mRNA	5e-20	183/263(69.58)	107
EVM0005696.1	Biological Process: protein dephosphorylation (GO:0006470);; Molecular Function: protein tyrosine/serine/threonine phosphatase activity (GO:0008138);;	K14165|1.14041e-73|isc:IscW_ISCW003544|protein-tyrosine phosphatase, putative (EC:3.1.3.16); K14165 atypical dual specificity phosphatase [EC:3.1.3.16 3.1.3.48] (A)	[V]	Defense mechanisms	Dual specificity phosphatase, catalytic domain	Tyrosine-protein phosphatase vhp-1 GN=vhp-1 OS=Caenorhabditis elegans PE=2 SV=2	Uncharacterized protein {ECO:0000313|EMBL:ELU03225.1, ECO:0000313|EnsemblMetazoa:CapteP162057} OS=Capitella teleta (Polychaete worm) PE=4 SV=1	PREDICTED: dual specificity protein phosphatase 22-A-like isoform X2 [Aplysia californica]	1.80955e-90	131/196(66.84)	288	Lottia gigantea hypothetical protein partial mRNA	2e-55	311/432(71.99)	226
EVM0007477.1	Molecular Function: catalytic activity (GO:0003824);;	--	[J]	Translation, ribosomal structure and biogenesis	Leucine Rich repeats (2 copies)	Probable phenylalanine--tRNA ligase beta subunit GN=CG5706 OS=Drosophila melanogaster (Fruit fly) PE=2 SV=1	Uncharacterized protein {ECO:0000313|EMBL:ESO95482.1} OS=Lottia gigantea (Giant owl limpet) PE=4 SV=1	hypothetical protein LOTGIDRAFT_188753 [Lottia gigantea]	5.82304e-166	272/550(49.45)	492	Lottia gigantea hypothetical protein mRNA	2e-36	349/519(67.24)	163
EVM0009724.1	--	K10728|4.42071e-142|lgi:LOTGIDRAFT_233309|hypothetical protein; K10728 topoisomerase (DNA) II binding protein 1 (A)	[L]	Replication, recombination and repair	twin BRCT domain	--	DNA topoisomerase 2-binding protein 1 {ECO:0000313|EMBL:EKC24368.1} OS=Crassostrea gigas (Pacific oyster) PE=4 SV=1	DNA topoisomerase 2-binding protein 1 [Crassostrea gigas]	0	296/482(61.41)	615	Lottia gigantea hypothetical protein partial mRNA	3e-39	469/704(66.62)	172
EVM0010772.1	--	--	--	--	--	--	Uncharacterized protein {ECO:0000313|EMBL:EKC33432.1} OS=Crassostrea gigas (Pacific oyster) PE=4 SV=1	hypothetical protein CGI_10008404 [Crassostrea gigas]	1.29853e-47	108/258(41.86)	166	Bombyx mori mRNA, clone: fphe10A17	1e-08	103/145(71.03)	69.8
EVM0014317.1	--	--	--	--	--	--	Uncharacterized protein {ECO:0000313|EMBL:EKC19212.1} OS=Crassostrea gigas (Pacific oyster) PE=4 SV=1	hypothetical protein CGI_10009332 [Crassostrea gigas]	3.27848e-26	75/205(36.59)	112	--	--	--	--
EVM0005848.1	Cellular Component: intracellular (GO:0005622);; Molecular Function: zinc ion binding (GO:0008270);;	--	--	--	--	--	Zinc finger B-box domain containing protein 1 {ECO:0000313|EMBL:EKC35827.1} OS=Crassostrea gigas (Pacific oyster) PE=4 SV=1	Zinc finger B-box domain containing protein 1 [Crassostrea gigas]	2.7995e-117	266/603(44.11)	385	--	--	--	--
EVM0017351.1	--	K10321|2.1302e-92|hro:HELRODRAFT_176748|hypothetical protein; K10321 F-box protein 47 (A)	--	--	--	--	F-box only protein 47 {ECO:0000313|EMBL:EKC20199.1} OS=Crassostrea gigas (Pacific oyster) PE=4 SV=1	F-box only protein 47 [Crassostrea gigas]	0	308/446(69.06)	655	Lottia gigantea hypothetical protein partial mRNA	2e-22	156/217(71.89)	116
EVM0004727.1	--	K06249|0|lgi:LOTGIDRAFT_228850|hypothetical protein; K06249 reelin [EC:3.4.21.-] (A)	--	--	--	--	Uncharacterized protein {ECO:0000313|EMBL:ESO91434.1} OS=Lottia gigantea (Giant owl limpet) PE=4 SV=1	hypothetical protein LOTGIDRAFT_228850 [Lottia gigantea]	0	283/511(55.38)	597	Lottia gigantea hypothetical protein partial mRNA	3e-52	945/1459(64.77)	215
EVM0019834.1	Biological Process: cell communication (GO:0007154);;	K16669|4.21696e-13|nvi:100118688|cadherin-related tumor suppressor; K16669 protocadherin Fat 4 (A)	[S]	Function unknown	Cadherin domain	Protocadherin-like protein {ECO:0000303|PubMed:23765379} (Precursor) OS=Acropora millepora (Staghorn coral) PE=1 SV=1	Cadherin EGF LAG seven-pass G-type receptor 2 {ECO:0000313|EMBL:EKC19532.1} OS=Crassostrea gigas (Pacific oyster) PE=4 SV=1	Cadherin EGF LAG seven-pass G-type receptor 2 [Crassostrea gigas]	9.7785e-49	145/377(38.46)	192	Pinctada margaritifera microsatellite Pmarg60 sequence	3e-10	54/62(87.10)	77
EVM0023612.1	Biological Process: transport (GO:0006810);; Cellular Component: membrane (GO:0016020);;	K14391|0|lgi:LOTGIDRAFT_125668|hypothetical protein; K14391 solute carrier family 5 (sodium/myo-inositol cotransporter), member 11 (A)	[P]	Inorganic ion transport and metabolism	Sodium:solute symporter family	High-affinity choline transporter 1 GN=cho-1 OS=Caenorhabditis elegans PE=2 SV=2	Uncharacterized protein {ECO:0000313|EMBL:ELU03053.1, ECO:0000313|EnsemblMetazoa:CapteP92324} OS=Capitella teleta (Polychaete worm) PE=3 SV=1	hypothetical protein CAPTEDRAFT_92324 [Capitella teleta]	0	337/562(59.96)	712	Lottia gigantea hypothetical protein partial mRNA	9e-111	652/922(70.72)	410
EVM0012579.1	--	K06530|1.25335e-92|aag:AaeL_AAEL014755|tep2; K06530 CD109 antigen (A)	[O]	Posttranslational modification, protein turnover, chaperones	A-macroglobulin complement component	--	Uncharacterized protein {ECO:0000313|EMBL:EYB87735.1} OS=Ancylostoma ceylanicum PE=4 SV=1	hypothetical protein Y032_0258g451 [Ancylostoma ceylanicum]	1.02215e-97	210/566(37.10)	330	PREDICTED: Apis mellifera thiolester-containing protein B (TEPB), mRNA	4e-08	104/145(71.72)	69.8
EVM0013088.1	--	--	--	--	--	--	Putative uncharacterized protein {ECO:0000313|EMBL:EEN43400.1} OS=Branchiostoma floridae (Florida lancelet) PE=4 SV=1	hypothetical protein BRAFLDRAFT_96276 [Branchiostoma floridae]	5.24887e-07	21/45(46.67)	54	--	--	--	--
EVM0014900.1	--	--	--	--	Papillomavirus helicase	--	--	--	--	--	--	--	--	--	--
EVM0005458.1	--	--	[S]	Function unknown	SNARE associated Golgi protein	Protein maelstrom GN=mael OS=Drosophila sechellia (Fruit fly) PE=3 SV=1	Transmembrane protein 64 {ECO:0000313|EMBL:EKC29799.1} OS=Crassostrea gigas (Pacific oyster) PE=4 SV=1	Transmembrane protein 64 [Crassostrea gigas]	2.21129e-121	202/344(58.72)	362	PREDICTED: Saccoglossus kowalevskii transmembrane protein 64-like (LOC102801303), mRNA	2e-07	144/214(67.29)	66.2
EVM0022114.1	--	--	--	--	Divergent AAA domain	--	Schlafen family member 13 {ECO:0000313|EMBL:EKC23707.1} OS=Crassostrea gigas (Pacific oyster) PE=4 SV=1	Schlafen family member 13 [Crassostrea gigas]	7.78196e-28	177/794(22.29)	127	--	--	--	--
EVM0002018.1	Molecular Function: calcium ion binding (GO:0005509);; Molecular Function: diisopropyl-fluorophosphatase activity (GO:0047862);;	--	--	--	SMP-30/Gluconolaconase/LRE-like region	Diisopropyl-fluorophosphatase OS=Loligo vulgaris (Common European squid) PE=1 SV=1	Uncharacterized protein {ECO:0000313|EMBL:ESP05381.1} OS=Lottia gigantea (Giant owl limpet) PE=4 SV=1	PREDICTED: diisopropyl-fluorophosphatase-like [Aplysia californica]	4.6077e-79	124/197(62.94)	247	PREDICTED: Aplysia californica diisopropyl-fluorophosphatase-like (LOC101854050), mRNA	4e-07	202/304(66.45)	64.4
EVM0003885.1	--	--	--	--	PH domain	Pleckstrin homology domain-containing family D member 1 GN=F31D4.5 OS=Caenorhabditis elegans PE=3 SV=2	Uncharacterized protein {ECO:0000313|EMBL:ELU12925.1, ECO:0000313|EnsemblMetazoa:CapteP155422} (Fragment) OS=Capitella teleta (Polychaete worm) PE=4 SV=1	hypothetical protein CAPTEDRAFT_155422, partial [Capitella teleta]	4.37326e-132	205/414(49.52)	398	Lottia gigantea hypothetical protein partial mRNA	2e-34	355/522(68.01)	156
EVM0002966.1	--	K14616|1.57292e-17|ssc:100521743|cubilin-like; K14616 cubilin (A)	[H]	Coenzyme transport and metabolism	CUB domain	Exoskeleton protein RP43 (Precursor) OS=Riftia pachyptila (Vent tube worm) PE=1 SV=1	Exoskeleton protein RP43 {ECO:0000313|EMBL:EKC39471.1} OS=Crassostrea gigas (Pacific oyster) PE=4 SV=1	Exoskeleton protein RP43 [Crassostrea gigas]	6.63925e-63	108/249(43.37)	213	--	--	--	--
EVM0002241.1	Biological Process: amino acid transmembrane transport (GO:0003333);; Molecular Function: proline:sodium symporter activity (GO:0005298);; Biological Process: acetylcholine biosynthetic process (GO:0008292);; Molecular Function: choline transmembrane transporter activity (GO:0015220);; Cellular Component: integral component of membrane (GO:0016021);;	K14387|0|lgi:LOTGIDRAFT_155524|hypothetical protein; K14387 solute carrier family 5 (high affinity choline transporter), member 7 (A)	[I]	Lipid transport and metabolism	Sodium:solute symporter family	High-affinity choline transporter 1 GN=CG7708 OS=Drosophila melanogaster (Fruit fly) PE=2 SV=2	Uncharacterized protein {ECO:0000313|EMBL:ESO84198.1} OS=Lottia gigantea (Giant owl limpet) PE=3 SV=1	hypothetical protein LOTGIDRAFT_155524 [Lottia gigantea]	0	403/579(69.60)	824	Lottia gigantea hypothetical protein partial mRNA	0	1063/1437(73.97)	856
EVM0011146.1	--	--	--	--	--	--	Putative uncharacterized protein {ECO:0000313|EMBL:EEN64177.1} OS=Branchiostoma floridae (Florida lancelet) PE=4 SV=1	PREDICTED: uncharacterized protein LOC100376421 [Saccoglossus kowalevskii]	2.18475e-08	25/53(47.17)	58	--	--	--	--
EVM0002820.1	--	--	--	--	TPR repeat	--	--	--	--	--	--	--	--	--	--
EVM0012820.1	--	--	--	--	--	--	Uncharacterized protein {ECO:0000313|EMBL:EKC22822.1} OS=Crassostrea gigas (Pacific oyster) PE=4 SV=1	hypothetical protein CGI_10001519 [Crassostrea gigas]	3.36879e-102	153/266(57.52)	318	--	--	--	--
EVM0009470.1	--	--	[T]	Signal transduction mechanisms	Mab-21 protein	Protein mab-21-like GN=AGAP001033 OS=Anopheles gambiae (African malaria mosquito) PE=3 SV=3	Uncharacterized protein {ECO:0000313|EMBL:EKC27532.1} OS=Crassostrea gigas (Pacific oyster) PE=4 SV=1	hypothetical protein CGI_10020159 [Crassostrea gigas]	1.70615e-20	94/345(27.25)	102	--	--	--	--
EVM0019969.1	Molecular Function: oxidoreductase activity, acting on the aldehyde or oxo group of donors, NAD or NADP as acceptor (GO:0016620);; Biological Process: single-organism metabolic process (GO:0044710);;	--	[C]	Energy production and conversion	Aldehyde dehydrogenase family	Aldehyde dehydrogenase family 3 comG GN=comG OS=Dictyostelium discoideum (Slime mold) PE=3 SV=1	Aldehyde dehydrogenase {ECO:0000256|PIRNR:PIRNR036492} OS=Lottia gigantea (Giant owl limpet) PE=3 SV=1	PREDICTED: aldehyde dehydrogenase family 3 member B1-like isoform X1 [Aplysia californica]	9.512e-163	222/386(57.51)	475	Lottia gigantea hypothetical protein partial mRNA	2e-65	627/935(67.06)	259
EVM0014540.1	Molecular Function: calcium ion binding (GO:0005509);; Molecular Function: protein binding (GO:0005515);; Biological Process: receptor-mediated endocytosis (GO:0006898);; Biological Process: mitotic spindle organization (GO:0007052);; Biological Process: embryo development ending in birth or egg hatching (GO:0009792);; Molecular Function: kinase activity (GO:0016301);; Biological Process: phospho…	K02183|1.54347e-89|tru:101064505|calmodulin-like; K02183 calmodulin (A)	[T]	Signal transduction mechanisms	EF hand	Calmodulin OS=Metridium senile (Brown sea anemone) PE=1 SV=3	Predicted protein {ECO:0000313|EMBL:EDO46518.1} OS=Nematostella vectensis (Starlet sea anemone) PE=4 SV=1	predicted protein [Nematostella vectensis]	4.25725e-89	137/160(85.62)	265	Lottia gigantea hypothetical protein mRNA	2e-99	364/480(75.83)	370
EVM0018907.1	--	K09884|4.09693e-84|lgi:LOTGIDRAFT_137826|hypothetical protein; K09884 aquaporin rerated protein, invertebrate (A)	--	--	Major intrinsic protein	Putative aquaporin-10 GN=aqp-10 OS=Caenorhabditis elegans PE=3 SV=1	Putative aquaporin-10 {ECO:0000313|EMBL:EKC22781.1} OS=Crassostrea gigas (Pacific oyster) PE=4 SV=1	Putative aquaporin-10 [Crassostrea gigas]	1.54681e-106	148/218(67.89)	317	Lottia gigantea hypothetical protein partial mRNA	3e-09	89/120(74.17)	71.6
EVM0007884.1	--	--	--	--	--	--	Uncharacterized protein {ECO:0000313|EMBL:EKC36148.1} OS=Crassostrea gigas (Pacific oyster) PE=4 SV=1	hypothetical protein CGI_10024876 [Crassostrea gigas]	6.3468e-14	44/108(40.74)	76	--	--	--	--
EVM0014972.1	Cellular Component: extracellular region (GO:0005576);; Molecular Function: metallopeptidase activity (GO:0008237);; Cellular Component: extracellular matrix (GO:0031012);; Molecular Function: metal ion binding (GO:0046872);;	K08622|0|lgi:LOTGIDRAFT_112417|hypothetical protein; K08622 a disintegrin and metalloproteinase with thrombospondin motifs 7 [EC:3.4.24.-] (A)	[O]	Posttranslational modification, protein turnover, chaperones	ADAM-TS Spacer 1	A disintegrin and metalloproteinase with thrombospondin motifs gon-1 (Precursor) GN=gon-1 OS=Caenorhabditis elegans PE=1 SV=3	A disintegrin and metalloproteinase with thrombospondin motifs 7 {ECO:0000313|EMBL:EKC18282.1} OS=Crassostrea gigas (Pacific oyster) PE=4 SV=1	A disintegrin and metalloproteinase with thrombospondin motifs 7 [Crassostrea gigas]	0	767/1518(50.53)	1493	Lottia gigantea hypothetical protein partial mRNA	0	1453/2092(69.46)	838
EVM0005677.1	Molecular Function: catalytic activity (GO:0003824);; Biological Process: metabolic process (GO:0008152);; Molecular Function: ion binding (GO:0043167);;	K15449|0|lgi:LOTGIDRAFT_135774|hypothetical protein; K15449 tRNA wybutosine-synthesizing protein 1 [EC:4.1.3.44] (A)	[C]	Energy production and conversion	Radical SAM superfamily	NADPH--cytochrome P450 reductase OS=Musca domestica (House fly) PE=2 SV=1	Uncharacterized protein {ECO:0000313|EMBL:ESP04730.1} OS=Lottia gigantea (Giant owl limpet) PE=4 SV=1	hypothetical protein LOTGIDRAFT_135774 [Lottia gigantea]	0	424/660(64.24)	858	Lottia gigantea hypothetical protein partial mRNA	0	792/1069(74.09)	652
EVM0020225.1	Molecular Function: nucleotide binding (GO:0000166);; Molecular Function: antioxidant activity (GO:0016209);; Molecular Function: oxidoreductase activity, acting on a sulfur group of donors, NAD(P) as acceptor (GO:0016668);; Molecular Function: coenzyme binding (GO:0050662);;	K00384|5.31673e-105|lgi:LOTGIDRAFT_159432|hypothetical protein; K00384 thioredoxin reductase (NADPH) [EC:1.8.1.9] (A)	[O]	Posttranslational modification, protein turnover, chaperones	Pyridine nucleotide-disulphide oxidoreductase	Thioredoxin reductase 1, mitochondrial (Precursor) GN=Trxr-1 OS=Drosophila melanogaster (Fruit fly) PE=1 SV=2	Uncharacterized protein {ECO:0000313|EMBL:ESO97401.1} OS=Lottia gigantea (Giant owl limpet) PE=3 SV=1	hypothetical protein LOTGIDRAFT_159432 [Lottia gigantea]	8.2257e-105	155/247(62.75)	323	Lottia gigantea hypothetical protein partial mRNA	1e-72	455/644(70.65)	282
EVM0015740.1	--	K05695|0|ame:413569|IGFn3-15, GB15344; immunoglobulin-like and fibronectin type III domain containing 15; K05695 receptor-type tyrosine-protein phosphatase F [EC:3.1.3.48] (A)	[T]	Signal transduction mechanisms	Protein-tyrosine phosphatase	Tyrosine-protein phosphatase Lar (Precursor) GN=Lar OS=Drosophila melanogaster (Fruit fly) PE=1 SV=2	Tyrosine-protein phosphatase Lar {ECO:0000313|EMBL:EKC35634.1} OS=Crassostrea gigas (Pacific oyster) PE=4 SV=1	Tyrosine-protein phosphatase Lar [Crassostrea gigas]	0	1276/1967(64.87)	2551	Lottia gigantea hypothetical protein partial mRNA	0	1442/1793(80.42)	1647
EVM0006578.1	--	--	--	--	--	--	Hemicentin-1 {ECO:0000313|EMBL:EKC33127.1} OS=Crassostrea gigas (Pacific oyster) PE=4 SV=1	Hemicentin-1 [Crassostrea gigas]	1.8304e-08	28/58(48.28)	54	Barbatia reeveana globin gene, exons 1, 2, 3, 4, 5 and 6	2e-07	55/68(80.88)	64.4
EVM0006194.1	--	--	[T]	Signal transduction mechanisms	7 transmembrane receptor (Secretin family)	Latrophilin receptor-like protein A GN=lrlA OS=Dictyostelium discoideum (Slime mold) PE=3 SV=1	Uncharacterized protein {ECO:0000313|EMBL:ESO84356.1} (Fragment) OS=Lottia gigantea (Giant owl limpet) PE=4 SV=1	PREDICTED: uncharacterized protein LOC101863267 [Aplysia californica]	8.62915e-111	227/626(36.26)	381	Lottia gigantea hypothetical protein partial mRNA	2e-13	128/179(71.51)	87.8
EVM0000669.1	Molecular Function: transferase activity (GO:0016740);;	--	[T]	Signal transduction mechanisms	Protein tyrosine kinase	Fibroblast growth factor receptor 2 (Precursor) GN=FGFR2 OS=Dugesia japonica (Planarian) PE=2 SV=1	Fibroblast growth factor receptor 2 {ECO:0000313|EMBL:EKC36126.1} OS=Crassostrea gigas (Pacific oyster) PE=4 SV=1	Fibroblast growth factor receptor 2 [Crassostrea gigas]	0	437/1243(35.16)	682	--	--	--	--
EVM0009964.1	--	--	[R]	General function prediction only	7 transmembrane receptor (rhodopsin family)	Probable muscarinic acetylcholine receptor gar-1 GN=gar-1 OS=Caenorhabditis elegans PE=2 SV=3	Alpha-2Da adrenergic receptor {ECO:0000313|EMBL:EKC18730.1} OS=Crassostrea gigas (Pacific oyster) PE=4 SV=1	Alpha-2Da adrenergic receptor [Crassostrea gigas]	1.35701e-55	130/448(29.02)	199	--	--	--	--
EVM0003610.1	Molecular Function: hydrolase activity (GO:0016787);;	--	[O]	Posttranslational modification, protein turnover, chaperones	Papain family cysteine protease	Counting factor associated protein D (Precursor) GN=cfaD OS=Dictyostelium discoideum (Slime mold) PE=1 SV=1	Uncharacterized protein {ECO:0000313|EMBL:ESP01269.1} (Fragment) OS=Lottia gigantea (Giant owl limpet) PE=3 SV=1	hypothetical protein LOTGIDRAFT_111926, partial [Lottia gigantea]	0	288/520(55.38)	608	PREDICTED: Apis mellifera counting factor associated protein D-like (LOC409517), mRNA	4e-95	467/641(72.85)	358
EVM0021348.1	Cellular Component: muscle tendon junction (GO:0005927);; Biological Process: olfactory learning (GO:0008355);; Cellular Component: Z disc (GO:0030018);; Biological Process: myofibril assembly (GO:0030239);; Molecular Function: muscle alpha-actinin binding (GO:0051371);;	--	[S]	Function unknown	N-terminal glutamine amidase	Protein N-terminal glutamine amidohydrolase GN=tun OS=Anopheles gambiae (African malaria mosquito) PE=3 SV=3	Protein N-terminal glutamine amidohydrolase {ECO:0000313|EMBL:EKC38859.1} OS=Crassostrea gigas (Pacific oyster) PE=4 SV=1	Protein N-terminal glutamine amidohydrolase [Crassostrea gigas]	2.54982e-67	100/177(56.50)	213	Lottia gigantea hypothetical protein partial mRNA	9e-10	302/460(65.65)	73.4
EVM0023091.1	--	K10457|4.50418e-17|bfo:BRAFLDRAFT_86834|hypothetical protein; K10457 kelch-like protein 20 (A)	[TR]	--	BTB/POZ domain	Kelch short protein GN=kel OS=Drosophila melanogaster (Fruit fly) PE=1 SV=4	Putative uncharacterized protein {ECO:0000313|EMBL:EEN65266.1} OS=Branchiostoma floridae (Florida lancelet) PE=4 SV=1	hypothetical protein BRAFLDRAFT_86834 [Branchiostoma floridae]	6.96859e-17	44/122(36.07)	89	--	--	--	--
EVM0000491.1	--	--	[S]	Function unknown	Ribosome biogenesis protein Nop16	Nucleolar protein 16 GN=ZK265.6 OS=Caenorhabditis elegans PE=3 SV=1	Putative uncharacterized protein {ECO:0000313|EMBL:EEN67090.1} OS=Branchiostoma floridae (Florida lancelet) PE=4 SV=1	PREDICTED: nucleolar protein 16-like [Saccoglossus kowalevskii]	1.76449e-51	93/182(51.10)	171	PREDICTED: Saccoglossus kowalevskii nucleolar protein 16-like (LOC100373289), mRNA	2e-23	104/130(80.00)	118
EVM0018272.1	Molecular Function: nucleotide binding (GO:0000166);; Biological Process: spliceosomal complex assembly (GO:0000245);; Biological Process: regulation of alternative mRNA splicing, via spliceosome (GO:0000381);; Molecular Function: mRNA binding (GO:0003729);; Cellular Component: U2 snRNP (GO:0005686);; Biological Process: mitotic spindle organization (GO:0007052);; Molecular Function: poly-pyrimid…	K12837|0|lgi:LOTGIDRAFT_190527|hypothetical protein; K12837 splicing factor U2AF 65 kDa subunit (A)	[A]	RNA processing and modification	RNA recognition motif. (a.k.a. RRM, RBD, or RNP domain)	Splicing factor U2AF 50 kDa subunit GN=U2af50 OS=Drosophila melanogaster (Fruit fly) PE=1 SV=1	Uncharacterized protein {ECO:0000313|EMBL:ESO92572.1} OS=Lottia gigantea (Giant owl limpet) PE=4 SV=1	hypothetical protein LOTGIDRAFT_190527 [Lottia gigantea]	0	328/382(85.86)	657	Lottia gigantea hypothetical protein mRNA	0	860/1135(75.77)	794
EVM0000563.1	--	--	[S]	Function unknown	Protein of unknown function DUF89	Venom protein 2 (Precursor) GN=vpr2 OS=Pimpla hypochondriaca (Parasitoid wasp) PE=1 SV=1	Uncharacterized protein {ECO:0000313|EMBL:EKC25201.1} OS=Crassostrea gigas (Pacific oyster) PE=4 SV=1	hypothetical protein CGI_10014880 [Crassostrea gigas]	0	247/431(57.31)	543	Lottia gigantea hypothetical protein partial mRNA	5e-23	289/428(67.52)	118
EVM0013690.1	--	--	[Q]	Secondary metabolites biosynthesis, transport and catabolism	ABC-2 type transporter	Protein white GN=W OS=Ceratitis capitata (Mediterranean fruit fly) PE=2 SV=1	Uncharacterized protein {ECO:0000313|EMBL:ESP04310.1} OS=Lottia gigantea (Giant owl limpet) PE=4 SV=1	PREDICTED: protein white-like isoform X1 [Aplysia californica]	6.84975e-48	81/168(48.21)	171	PREDICTED: Hydra magnipapillata protein white-like (LOC100213760), misc_RNA	9e-09	121/171(70.76)	69.8
EVM0020114.1	--	K12026|1.03955e-20|bfo:BRAFLDRAFT_88224|hypothetical protein; K12026 tripartite motif-containing protein 56 [EC:6.3.2.19] (A)	[O]	Posttranslational modification, protein turnover, chaperones	B-box zinc finger	E3 ubiquitin-protein ligase arc-1 GN=arc-1 OS=Caenorhabditis elegans PE=3 SV=3	Tripartite motif-containing protein 3 {ECO:0000313|EMBL:EKC24359.1} OS=Crassostrea gigas (Pacific oyster) PE=4 SV=1	Tripartite motif-containing protein 3 [Crassostrea gigas]	1.74352e-40	161/588(27.38)	160	--	--	--	--
EVM0003357.1	--	--	--	--	Domain of Unknown Function (DUF1042)	--	Uncharacterized protein {ECO:0000313|EMBL:ESO98401.1} OS=Lottia gigantea (Giant owl limpet) PE=4 SV=1	hypothetical protein LOTGIDRAFT_214018 [Lottia gigantea]	9.796e-47	98/241(40.66)	164	PREDICTED: Strongylocentrotus purpuratus sperm flagellar protein 1-like (LOC577584), mRNA	6e-07	83/112(74.11)	64.4
EVM0022591.1	--	--	[T]	Signal transduction mechanisms	MORN repeat	--	MORN repeat-containing protein 2 {ECO:0000313|EMBL:EKC30310.1} OS=Crassostrea gigas (Pacific oyster) PE=4 SV=1	MORN repeat-containing protein 2 [Crassostrea gigas]	1.39736e-60	95/143(66.43)	193	PREDICTED: Aplysia californica MORN repeat-containing protein 2-like (LOC101860315), mRNA	7e-34	138/174(79.31)	152
EVM0019167.1	--	K14165|6.71325e-16|pss:102451939|uncharacterized LOC102451939; K14165 atypical dual specificity phosphatase [EC:3.1.3.16 3.1.3.48] (A)	--	--	--	--	Uncharacterized protein {ECO:0000313|EMBL:ESO86854.1} OS=Lottia gigantea (Giant owl limpet) PE=4 SV=1	PREDICTED: probable DNA repair protein RAD50-like isoform X1 [Aplysia californica]	2.37449e-19	91/452(20.13)	96	Lottia gigantea hypothetical protein partial mRNA	9e-15	503/776(64.82)	91.5
EVM0010530.1	--	K13146|0|lgi:LOTGIDRAFT_224004|hypothetical protein; K13146 integrator complex subunit 9 (A)	[A]	RNA processing and modification	Beta-Casp domain	Integrator complex subunit 9 homolog GN=ints9 OS=Nematostella vectensis (Starlet sea anemone) PE=3 SV=1	Integrator complex subunit 9 {ECO:0000313|EMBL:EKC19045.1} OS=Crassostrea gigas (Pacific oyster) PE=4 SV=1	Integrator complex subunit 9 [Crassostrea gigas]	0	413/591(69.88)	915	Lottia gigantea hypothetical protein partial mRNA	0	1161/1678(69.19)	652
EVM0004932.1	--	--	--	--	--	--	Uncharacterized protein {ECO:0000313|EMBL:EKC32346.1} OS=Crassostrea gigas (Pacific oyster) PE=4 SV=1	hypothetical protein CGI_10017500 [Crassostrea gigas]	6.04715e-166	239/397(60.20)	484	Lottia gigantea hypothetical protein partial mRNA	3e-07	71/93(76.34)	66.2
EVM0003483.1	--	--	--	--	CUB domain	--	Uncharacterized protein {ECO:0000313|EMBL:ESP04983.1} OS=Lottia gigantea (Giant owl limpet) PE=4 SV=1	hypothetical protein LOTGIDRAFT_156230 [Lottia gigantea]	1.63845e-30	105/382(27.49)	128	--	--	--	--
EVM0005467.1	--	--	--	--	--	--	Uncharacterized protein {ECO:0000313|EMBL:EKC41739.1} OS=Crassostrea gigas (Pacific oyster) PE=4 SV=1	hypothetical protein CGI_10028487 [Crassostrea gigas]	4.15515e-38	69/128(53.91)	144	--	--	--	--
EVM0008524.1	--	--	--	--	Pyruvate phosphate dikinase, PEP/pyruvate binding domain	--	Uncharacterized protein {ECO:0000313|EMBL:ELT91864.1, ECO:0000313|EnsemblMetazoa:CapteP188260} OS=Capitella teleta (Polychaete worm) PE=4 SV=1	PREDICTED: uncharacterized protein LOC100890479 [Strongylocentrotus purpuratus]	0	524/1351(38.79)	973	PREDICTED: Saccoglossus kowalevskii uncharacterized LOC100371684 (LOC100371684), partial mRNA	1e-18	350/538(65.06)	105
EVM0020908.1	--	--	--	--	hAT family C-terminal dimerisation region	--	Uncharacterized protein {ECO:0000313|EMBL:EKC43128.1} OS=Crassostrea gigas (Pacific oyster) PE=4 SV=1	hypothetical protein CGI_10022334 [Crassostrea gigas]	1.33924e-22	65/217(29.95)	103	--	--	--	--
EVM0013253.1	--	--	[L]	Replication, recombination and repair	Mut7-C RNAse domain	Exonuclease mut-7 homolog GN=AAEL005527 OS=Aedes aegypti (Yellowfever mosquito) PE=3 SV=1	Putative exonuclease mut-7-like protein {ECO:0000313|EMBL:EKC30115.1} OS=Crassostrea gigas (Pacific oyster) PE=4 SV=1	Putative exonuclease mut-7-like protein [Crassostrea gigas]	0	349/763(45.74)	694	Lottia gigantea hypothetical protein partial mRNA	8e-13	113/157(71.97)	86
EVM0019434.1	Molecular Function: binding (GO:0005488);; Biological Process: cellular process (GO:0009987);; Biological Process: sexual reproduction (GO:0019953);; Biological Process: single organism reproductive process (GO:0044702);;	K18408|0|lgi:LOTGIDRAFT_110746|hypothetical protein; K18408 ATP-dependent RNA helicase TDRD9 [EC:3.6.4.13] (A)	[A]	RNA processing and modification	Helicase conserved C-terminal domain	Probable ATP-dependent RNA helicase spindle-E GN=spn-E OS=Culex quinquefasciatus (Southern house mosquito) PE=3 SV=1	Putative ATP-dependent RNA helicase TDRD9 {ECO:0000313|EMBL:EKC37402.1} OS=Crassostrea gigas (Pacific oyster) PE=4 SV=1	Putative ATP-dependent RNA helicase TDRD9 [Crassostrea gigas]	0	759/1258(60.33)	1499	Lottia gigantea hypothetical protein partial mRNA	0	1338/1961(68.23)	646
EVM0010637.1	Molecular Function: protein serine/threonine kinase activity (GO:0004674);; Molecular Function: ATP binding (GO:0005524);; Biological Process: protein phosphorylation (GO:0006468);;	K06641|0|lgi:LOTGIDRAFT_231530|hypothetical protein; K06641 serine/threonine-protein kinase Chk2 [EC:2.7.11.1] (A)	[D]	Cell cycle control, cell division, chromosome partitioning	Protein kinase domain	Ovarian-specific serine/threonine-protein kinase Lok GN=lok OS=Drosophila melanogaster (Fruit fly) PE=2 SV=1	Serine/threonine-protein kinase Chk2 {ECO:0000313|EMBL:EKC37339.1} OS=Crassostrea gigas (Pacific oyster) PE=4 SV=1	PREDICTED: serine/threonine-protein kinase Chk2-like [Aplysia californica]	0	347/469(73.99)	738	Lottia gigantea hypothetical protein partial mRNA	0	878/1181(74.34)	735
EVM0011504.1	Molecular Function: metal ion binding (GO:0046872);;	K10696|0|hro:HELRODRAFT_192589|hypothetical protein; K10696 E3 ubiquitin-protein ligase BRE1 [EC:6.3.2.19] (A)	[O]	Posttranslational modification, protein turnover, chaperones	Zinc finger, C3HC4 type (RING finger)	E3 ubiquitin-protein ligase Bre1 GN=Bre1 OS=Drosophila melanogaster (Fruit fly) PE=1 SV=2	E3 ubiquitin-protein ligase Bre1 {ECO:0000313|EMBL:EKC23781.1} OS=Crassostrea gigas (Pacific oyster) PE=4 SV=1	E3 ubiquitin-protein ligase Bre1 [Crassostrea gigas]	0	746/1019(73.21)	1381	Tegillarca granosa clone Tg_isotig12178 microsatellite sequence	0	687/761(90.28)	1038
EVM0003771.1	--	K15424|1.27802e-172|lgi:LOTGIDRAFT_122480|hypothetical protein; K15424 serine/threonine-protein phosphatase 4 regulatory subunit 1 (A)	[T]	Signal transduction mechanisms	HEAT repeat	Probable serine/threonine-protein phosphatase PP2A regulatory subunit GN=paa-1 OS=Caenorhabditis elegans PE=3 SV=2	Serine/threonine-protein phosphatase 4 regulatory subunit 1 {ECO:0000313|EMBL:EKC34648.1} OS=Crassostrea gigas (Pacific oyster) PE=4 SV=1	Serine/threonine-protein phosphatase 4 regulatory subunit 1 [Crassostrea gigas]	0	601/1121(53.61)	1117	Lottia gigantea hypothetical protein partial mRNA	1e-131	621/852(72.89)	480
EVM0020677.1	Biological Process: metabolic process (GO:0008152);; Molecular Function: transferase activity (GO:0016740);;	K00643|0|lgi:LOTGIDRAFT_182709|hypothetical protein; K00643 5-aminolevulinate synthase [EC:2.3.1.37] (A)	[H]	Coenzyme transport and metabolism	Aminotransferase class I and II	Serine palmitoyltransferase 3 GN=sptl-3 OS=Caenorhabditis elegans PE=3 SV=2	5-aminolevulinate synthase {ECO:0000256|RuleBase:RU910713} OS=Crassostrea gigas (Pacific oyster) PE=3 SV=1	5-aminolevulinate synthase, erythroid-specific, mitochondrial [Crassostrea gigas]	0	363/594(61.11)	755	Lottia gigantea hypothetical protein mRNA	2e-169	838/1170(71.62)	605
EVM0008342.1	--	--	--	--	--	--	Uncharacterized protein {ECO:0000313|EMBL:EKC21546.1} OS=Crassostrea gigas (Pacific oyster) PE=4 SV=1	hypothetical protein CGI_10003794 [Crassostrea gigas]	2.59955e-07	54/199(27.14)	56	--	--	--	--
EVM0023981.1	--	--	--	--	--	--	Uncharacterized protein {ECO:0000313|EMBL:EKC23116.1} OS=Crassostrea gigas (Pacific oyster) PE=4 SV=1	hypothetical protein CGI_10000367 [Crassostrea gigas]	6.28347e-13	37/98(37.76)	70	--	--	--	--
EVM0018483.1	--	--	[T]	Signal transduction mechanisms	Immunoglobulin I-set domain	Lachesin (Precursor) GN=Lac OS=Drosophila melanogaster (Fruit fly) PE=1 SV=2	Uncharacterized protein {ECO:0000313|EMBL:ESO89611.1} (Fragment) OS=Lottia gigantea (Giant owl limpet) PE=4 SV=1	hypothetical protein LOTGIDRAFT_125059, partial [Lottia gigantea]	1.03969e-118	168/299(56.19)	357	Lottia gigantea hypothetical protein partial mRNA	4e-24	221/320(69.06)	122
EVM0005665.1	Molecular Function: transferase activity (GO:0016740);;	K00873|4.14119e-161|lgi:LOTGIDRAFT_199626|hypothetical protein; K00873 pyruvate kinase [EC:2.7.1.40] (A)	[G]	Carbohydrate transport and metabolism	Pyruvate kinase, barrel domain	Pyruvate kinase GN=PyK OS=Drosophila melanogaster (Fruit fly) PE=2 SV=2	Pyruvate kinase {ECO:0000256|RuleBase:RU000504} OS=Crassostrea gigas (Pacific oyster) PE=3 SV=1	Pyruvate kinase isozymes M1/M2 [Crassostrea gigas]	0	268/511(52.45)	538	Lottia gigantea hypothetical protein mRNA	4e-44	232/316(73.42)	188
EVM0001701.1	--	--	--	--	ML domain	Putative phosphatidylglycerol/phosphatidylinositol transfer protein 2 (Precursor) GN=DDB_G0282109 OS=Dictyostelium discoideum (Slime mold) PE=3 SV=1	Uncharacterized protein {ECO:0000313|EMBL:EKC19469.1} OS=Crassostrea gigas (Pacific oyster) PE=4 SV=1	hypothetical protein CGI_10008553 [Crassostrea gigas]	7.05362e-50	84/185(45.41)	171	--	--	--	--
EVM0006302.1	--	K10486|7.1891e-06|ngi:103751867|Nacc1; nucleus accumbens associated 1, BEN and BTB (POZ) domain containing; K10486 BTB/POZ domain-containing protein 14 (A)	[R]	General function prediction only	BEN domain	--	Uncharacterized protein {ECO:0000313|EnsemblMetazoa:PAC:15706829} OS=Amphimedon queenslandica (Sponge) PE=4 SV=1	--	--	--	--	Drosophila virilis GJ13843 (Dvir\GJ13843), mRNA	1e-06	68/91(74.73)	62.6
EVM0018107.1	--	--	--	--	--	--	--	--	--	--	--	Echinostoma caproni genome assembly E_caproni_Egypt ,scaffold ECPE_scaffold0005345	4e-89	558/797(70.01)	338
EVM0019986.1	Molecular Function: glycine hydroxymethyltransferase activity (GO:0004372);; Biological Process: glycine metabolic process (GO:0006544);; Biological Process: L-serine metabolic process (GO:0006563);; Molecular Function: methyltransferase activity (GO:0008168);; Molecular Function: pyridoxal phosphate binding (GO:0030170);; Biological Process: methylation (GO:0032259);; Biological Process: tetrahy…	K00600|0|lgi:LOTGIDRAFT_149590|hypothetical protein; K00600 glycine hydroxymethyltransferase [EC:2.1.2.1] (A)	[E]	Amino acid transport and metabolism	Serine hydroxymethyltransferase	Serine hydroxymethyltransferase OS=Caenorhabditis briggsae PE=3 SV=3	Serine hydroxymethyltransferase {ECO:0000256|RuleBase:RU000585} OS=Crassostrea gigas (Pacific oyster) PE=3 SV=1	Serine hydroxymethyltransferase, cytosolic [Crassostrea gigas]	0	356/465(76.56)	756	PREDICTED: Aplysia californica serine hydroxymethyltransferase, cytosolic-like (LOC101847644), mRNA	2e-179	937/1317(71.15)	637
EVM0005634.1	--	K03320|4.87276e-30|spu:576563|putative ammonium transporter 1-like; K03320 ammonium transporter, Amt family (A)	[P]	Inorganic ion transport and metabolism	Ammonium Transporter Family	Putative ammonium transporter 1 GN=amt-1 OS=Caenorhabditis elegans PE=3 SV=1	Uncharacterized protein {ECO:0000313|EnsemblMetazoa:SPU_014403-tr} OS=Strongylocentrotus purpuratus (Purple sea urchin) PE=4 SV=1	PREDICTED: putative ammonium transporter 1-like [Strongylocentrotus purpuratus]	7.53881e-30	76/191(39.79)	130	--	--	--	--
EVM0018033.1	--	--	[T]	Signal transduction mechanisms	Calcineurin-like phosphoesterase	Serine/threonine-protein phosphatase 4 catalytic subunit GN=Pp4-19C OS=Drosophila melanogaster (Fruit fly) PE=2 SV=1	Serine/threonine-protein phosphatase 1 {ECO:0000313|EMBL:EKC31672.1} OS=Crassostrea gigas (Pacific oyster) PE=4 SV=1	Serine/threonine-protein phosphatase 1 [Crassostrea gigas]	5.35929e-83	124/256(48.44)	260	--	--	--	--
EVM0000670.1	Molecular Function: hydrolase activity (GO:0016787);;	K01262|0|lgi:LOTGIDRAFT_182228|hypothetical protein; K01262 Xaa-Pro aminopeptidase [EC:3.4.11.9] (A)	[E]	Amino acid transport and metabolism	Metallopeptidase family M24	Probable Xaa-Pro aminopeptidase 3 GN=xpnpep3 OS=Dictyostelium discoideum (Slime mold) PE=2 SV=1	Uncharacterized protein {ECO:0000313|EMBL:ESO93817.1} OS=Lottia gigantea (Giant owl limpet) PE=4 SV=1	hypothetical protein LOTGIDRAFT_182228 [Lottia gigantea]	0	286/477(59.96)	596	Lottia gigantea hypothetical protein mRNA	1e-82	804/1196(67.22)	316
EVM0015124.1	--	K16468|2.51047e-71|bfo:BRAFLDRAFT_123650|hypothetical protein; K16468 centrobin (A)	--	--	--	--	Centrobin {ECO:0000313|EMBL:EKC33611.1} OS=Crassostrea gigas (Pacific oyster) PE=4 SV=1	Centrobin [Crassostrea gigas]	1.86178e-172	432/1197(36.09)	567	PREDICTED: Aplysia californica uncharacterized LOC101856606 (LOC101856606), mRNA	6e-16	162/232(69.83)	96.9
EVM0004094.1	--	--	[R]	General function prediction only	Endonuclease-reverse transcriptase	--	Putative uncharacterized protein {ECO:0000313|EMBL:EEN69674.1} (Fragment) OS=Branchiostoma floridae (Florida lancelet) PE=4 SV=1	hypothetical protein BRAFLDRAFT_168604 [Branchiostoma floridae]	1.20955e-58	93/186(50.00)	192	Trichobilharzia regenti genome assembly T_regenti_v1_0_4 ,scaffold TRE_scaffold0023681	2e-24	234/340(68.82)	122
EVM0022636.1	--	--	[O]	Posttranslational modification, protein turnover, chaperones	--	Heat shock cognate 70 kDa protein 3 GN=DDB_G0293674 OS=Dictyostelium discoideum (Slime mold) PE=3 SV=1	Uncharacterized protein {ECO:0000313|EMBL:ESP02145.1} OS=Lottia gigantea (Giant owl limpet) PE=4 SV=1	hypothetical protein LOTGIDRAFT_212681 [Lottia gigantea]	0	432/619(69.79)	905	Lottia gigantea hypothetical protein partial mRNA	0	1198/1740(68.85)	645
EVM0020014.1	--	--	--	--	Creb binding	--	Predicted protein {ECO:0000313|EMBL:EDO32970.1} OS=Nematostella vectensis (Starlet sea anemone) PE=4 SV=1	Heterogeneous nuclear ribonucleoprotein H2, partial [Toxocara canis]	1.03868e-35	186/797(23.34)	150	--	--	--	--
EVM0018012.1	Molecular Function: oxidoreductase activity (GO:0016491);;	K07418|1.2898e-139|lgi:LOTGIDRAFT_155365|hypothetical protein; K07418 cytochrome P450, family 2, subfamily J [EC:1.14.14.1] (A)	[Q]	Secondary metabolites biosynthesis, transport and catabolism	Cytochrome P450	Cytochrome P450 18a1 GN=Cyp18a1 OS=Drosophila melanogaster (Fruit fly) PE=2 SV=2	Cytochrome P450 2C8 {ECO:0000313|EMBL:EKC29816.1} OS=Crassostrea gigas (Pacific oyster) PE=3 SV=1	Cytochrome P450 2C8 [Crassostrea gigas]	7.83032e-166	228/485(47.01)	487	--	--	--	--
EVM0011396.1	--	--	--	--	--	--	Uncharacterized protein {ECO:0000313|EMBL:EKC40186.1} OS=Crassostrea gigas (Pacific oyster) PE=4 SV=1	hypothetical protein CGI_10027830 [Crassostrea gigas]	1.39571e-44	88/232(37.93)	176	--	--	--	--
EVM0021354.2	--	--	[S]	Function unknown	Uncharacterized conserved protein (DUF2045)	--	Uncharacterized protein C22orf9-like protein {ECO:0000313|EMBL:EKC43130.1} OS=Crassostrea gigas (Pacific oyster) PE=4 SV=1	Uncharacterized protein C22orf9-like protein [Crassostrea gigas]	5.77256e-152	223/349(63.90)	445	Lottia gigantea hypothetical protein partial mRNA	6e-79	480/683(70.28)	304
EVM0017439.1	Molecular Function: oxidoreductase activity (GO:0016491);;	K07512|2.37085e-121|lgi:LOTGIDRAFT_119678|hypothetical protein; K07512 mitochondrial trans-2-enoyl-CoA reductase [EC:1.3.1.38] (A)	[KC]	--	Zinc-binding dehydrogenase	Probable trans-2-enoyl-CoA reductase, mitochondrial (Precursor) GN=CG16935 OS=Drosophila melanogaster (Fruit fly) PE=3 SV=2	Trans-2-enoyl-CoA reductase, mitochondrial {ECO:0000313|EMBL:EKC25999.1} OS=Crassostrea gigas (Pacific oyster) PE=4 SV=1	Trans-2-enoyl-CoA reductase, mitochondrial [Crassostrea gigas]	8.96634e-148	198/331(59.82)	431	Lottia gigantea hypothetical protein partial mRNA	1e-24	109/136(80.15)	123
EVM0016835.1	--	--	--	--	--	--	--	--	--	--	--	Salpingoeca sp. ATCC 50818 hypothetical protein (PTSG_06207) mRNA, complete cds	1e-44	264/368(71.74)	190
EVM0012477.1	--	K08131|3.88935e-85|ame:409448|GB11375; collagen alpha-2(IV) chain-like; K08131 collagen, type IX, alpha (A)	[W]	Extracellular structures	Collagen triple helix repeat (20 copies)	Collagen alpha-1(IV) chain (Precursor) GN=Cg25C OS=Drosophila melanogaster (Fruit fly) PE=2 SV=3	Collagen alpha-1(IX) chain {ECO:0000313|EMBL:EKC39180.1} OS=Crassostrea gigas (Pacific oyster) PE=4 SV=1	Collagen alpha-1(IX) chain [Crassostrea gigas]	6.03792e-126	389/944(41.21)	412	Lottia gigantea hypothetical protein partial mRNA	2e-31	393/593(66.27)	147
EVM0009709.1	--	K03676|1.67384e-20|spu:582331|glutaredoxin-1-like; K03676 glutaredoxin 3 (A)	[O]	Posttranslational modification, protein turnover, chaperones	Glutaredoxin	Uncharacterized monothiol glutaredoxin F10D7.3 GN=F10D7.3 OS=Caenorhabditis elegans PE=3 SV=2	Glutaredoxin-1 {ECO:0000313|EMBL:EKC30776.1} OS=Crassostrea gigas (Pacific oyster) PE=4 SV=1	Glutaredoxin-1 [Crassostrea gigas]	2.26544e-37	60/103(58.25)	130	--	--	--	--
EVM0006435.1	--	K10463|0|lgi:LOTGIDRAFT_136271|hypothetical protein; K10463 kelch-like protein 26 (A)	[TR]	--	BTB/POZ domain	Kelch-like protein diablo {ECO:0000250|UniProtKB:Q9VUU5} OS=Anopheles gambiae (African malaria mosquito) PE=3 SV=4	Kelch-like protein 26 {ECO:0000313|EMBL:EKC34423.1} OS=Crassostrea gigas (Pacific oyster) PE=4 SV=1	Kelch-like protein 26 [Crassostrea gigas]	0	406/582(69.76)	872	Lottia gigantea hypothetical protein partial mRNA	2e-175	1134/1640(69.15)	625
EVM0020159.1	--	K16498|9.29202e-160|lgi:LOTGIDRAFT_139015|hypothetical protein; K16498 protocadherin delta 1 (A)	--	--	Cadherin domain	Protein dachsous (Precursor) GN=ds OS=Drosophila melanogaster (Fruit fly) PE=1 SV=3	Protocadherin-19 {ECO:0000313|EMBL:EKC23593.1} OS=Crassostrea gigas (Pacific oyster) PE=4 SV=1	Protocadherin-19 [Crassostrea gigas]	0	480/1156(41.52)	749	Schistosoma rodhaini genome assembly S_rodhaini_Burundi ,scaffold SROB_scaffold0000065	1e-09	95/131(72.52)	75.2
EVM0004667.1	--	K12301|0|lgi:LOTGIDRAFT_167964|hypothetical protein; K12301 MFS transporter, ACS family, solute carrier family 17 (sodium-dependent inorganic phosphate cotransporter), member 5 (A)	[G]	Carbohydrate transport and metabolism	Major Facilitator Superfamily	Uncharacterized transporter C38C10.2 GN=C38C10.2 OS=Caenorhabditis elegans PE=1 SV=2	Sialin {ECO:0000313|EMBL:EKC25794.1} OS=Crassostrea gigas (Pacific oyster) PE=4 SV=1	Sialin [Crassostrea gigas]	0	303/491(61.71)	640	Lottia gigantea hypothetical protein partial mRNA	4e-38	565/854(66.16)	168
EVM0009031.1	--	--	[RT]	--	Haemolysin-III related	Adiponectin receptor protein GN=AdipoR OS=Drosophila melanogaster (Fruit fly) PE=1 SV=2	Uncharacterized protein {ECO:0000313|EMBL:ESO82503.1} OS=Lottia gigantea (Giant owl limpet) PE=4 SV=1	PREDICTED: membrane progestin receptor alpha-like isoform X1 [Aplysia californica]	6.22744e-47	96/273(35.16)	170	--	--	--	--
EVM0017203.1	--	K15538|5.05555e-142|tru:101078369|glycoprotein endo-alpha-1,2-mannosidase-like; K15538 glycoprotein endo-alpha-1,2-mannosidase [EC:3.2.1.130] (A)	--	--	--	--	Glycoprotein endo-alpha-1,2-mannosidase {ECO:0000313|EMBL:EKC17844.1} OS=Crassostrea gigas (Pacific oyster) PE=4 SV=1	Glycoprotein endo-alpha-1,2-mannosidase [Crassostrea gigas]	1.94574e-163	210/361(58.17)	473	PREDICTED: Microplitis demolitor glycoprotein endo-alpha-1,2-mannosidase-like protein (LOC103576516), mRNA	1e-18	127/172(73.84)	104
EVM0021049.1	--	K17809|9.57018e-139|phu:Phum_PHUM455680|Polymerase delta-interacting protein, putative; K17809 polymerase delta-interacting protein 2 (A)	[P]	Inorganic ion transport and metabolism	Protein of unknown function (DUF525)	--	Polymerase delta-interacting protein, putative {ECO:0000313|EMBL:EEB17161.1} OS=Pediculus humanus subsp. corporis (Body louse) PE=4 SV=1	PREDICTED: polymerase delta-interacting protein 2-like isoform X2 [Aplysia californica]	2.43949e-142	193/315(61.27)	415	PREDICTED: Saccoglossus kowalevskii polymerase delta-interacting protein 2-like (LOC100377594), mRNA	2e-90	622/892(69.73)	342
EVM0013111.1	Molecular Function: DNA binding (GO:0003677);;	K03211|1.75771e-43|lgi:LOTGIDRAFT_104152|hypothetical protein; K03211 ETS translocation variant 6/7 (A)	[K]	Transcription	Ets-domain	Ets DNA-binding protein pokkuri GN=aop OS=Drosophila melanogaster (Fruit fly) PE=1 SV=2	Transcription factor ETV7 {ECO:0000313|EMBL:EKC33558.1} OS=Crassostrea gigas (Pacific oyster) PE=3 SV=1	Transcription factor ETV7 [Crassostrea gigas]	3.6429e-79	157/336(46.73)	263	Lottia gigantea hypothetical protein partial mRNA	3e-33	179/242(73.97)	152
EVM0014016.1	--	--	[S]	Function unknown	PDZ domain (Also known as DHR or GLGF)	Uncharacterized protein C45G9.7 GN=C45G9.7 OS=Caenorhabditis elegans PE=1 SV=1	Whirlin {ECO:0000313|EMBL:EKC32957.1} OS=Crassostrea gigas (Pacific oyster) PE=4 SV=1	Whirlin [Crassostrea gigas]	8.84958e-165	307/678(45.28)	495	PREDICTED: Aplysia californica uncharacterized LOC101852836 (LOC101852836), mRNA	8e-10	73/94(77.66)	75.2
EVM0021647.1	--	K11810|3.34816e-39|gga:423791|SLC16A12; solute carrier family 16, member 12; K11810 MFS transporter, MCP family, solute carrier family 16 (monocarboxylic acid transporters), member 12 (A)	[G]	Carbohydrate transport and metabolism	Major Facilitator Superfamily	--	Uncharacterized protein {ECO:0000313|EMBL:ELU08617.1, ECO:0000313|EnsemblMetazoa:CapteP220701} OS=Capitella teleta (Polychaete worm) PE=4 SV=1	hypothetical protein CAPTEDRAFT_220701 [Capitella teleta]	8.26861e-43	121/381(31.76)	163	--	--	--	--
EVM0018792.1	--	--	[S]	Function unknown	SprT-like family	--	Acidic repeat-containing protein {ECO:0000313|EMBL:EKC28482.1} OS=Crassostrea gigas (Pacific oyster) PE=4 SV=1	Acidic repeat-containing protein [Crassostrea gigas]	9.81387e-108	151/221(68.33)	345	Lottia gigantea hypothetical protein partial mRNA	7e-52	424/624(67.95)	215
EVM0007256.1	--	--	[R]	General function prediction only	Reverse transcriptase (RNA-dependent DNA polymerase)	Probable RNA-directed DNA polymerase from transposon X-element GN=X-element\ORF2 OS=Drosophila melanogaster (Fruit fly) PE=3 SV=1	Uncharacterized protein {ECO:0000313|EnsemblMetazoa:SPU_010928-tr} OS=Strongylocentrotus purpuratus (Purple sea urchin) PE=4 SV=1	PREDICTED: uncharacterized protein LOC752194 [Strongylocentrotus purpuratus]	2.46934e-61	200/748(26.74)	233	--	--	--	--
EVM0021810.1	--	--	[P]	Inorganic ion transport and metabolism	Sulfate transporter family	Sulfate permease family protein 3 GN=sulp-3 OS=Caenorhabditis elegans PE=2 SV=3	Uncharacterized protein {ECO:0000313|EMBL:ESO91561.1} (Fragment) OS=Lottia gigantea (Giant owl limpet) PE=4 SV=1	hypothetical protein LOTGIDRAFT_63093, partial [Lottia gigantea]	0	304/673(45.17)	545	Lottia gigantea hypothetical protein partial mRNA	3e-10	78/99(78.79)	77
EVM0001418.1	--	--	--	--	--	--	Predicted protein {ECO:0000313|EMBL:EDO36787.1} (Fragment) OS=Nematostella vectensis (Starlet sea anemone) PE=4 SV=1	predicted protein [Nematostella vectensis]	1.43021e-25	53/139(38.13)	102	--	--	--	--
EVM0019033.1	--	--	--	--	AIG1 family	GTP-binding protein A GN=gtpA OS=Dictyostelium discoideum (Slime mold) PE=3 SV=1	GTPase IMAP family member 7 {ECO:0000313|EMBL:EKC42724.1} OS=Crassostrea gigas (Pacific oyster) PE=4 SV=1	GTPase IMAP family member 7 [Crassostrea gigas]	1.37088e-50	107/305(35.08)	186	--	--	--	--
EVM0021568.1	--	--	[PET]	--	Ligand-gated ion channel	Glutamate receptor (Precursor) OS=Lymnaea stagnalis (Great pond snail) PE=2 SV=1	Glutamate receptor delta-1 subunit {ECO:0000313|EMBL:EKC25882.1} OS=Crassostrea gigas (Pacific oyster) PE=4 SV=1	Glutamate receptor delta-1 subunit [Crassostrea gigas]	1.18001e-52	86/205(41.95)	189	--	--	--	--
EVM0001805.1	--	--	--	--	--	--	Uncharacterized protein {ECO:0000313|EMBL:EKC29503.1} OS=Crassostrea gigas (Pacific oyster) PE=4 SV=1	hypothetical protein CGI_10025512 [Crassostrea gigas]	2.40856e-38	90/245(36.73)	144	--	--	--	--
EVM0017147.1	Molecular Function: hydrolase activity (GO:0016787);;	K01077|3.10616e-178|spu:584498|alkaline phosphatase-like; K01077 alkaline phosphatase [EC:3.1.3.1] (A)	[P]	Inorganic ion transport and metabolism	Alkaline phosphatase	Membrane-bound alkaline phosphatase (Precursor) GN=Alp-m OS=Bombyx mori (Silk moth) PE=1 SV=4	Alkaline phosphatase, tissue-nonspecific isozyme {ECO:0000313|EMBL:EKC39918.1} OS=Crassostrea gigas (Pacific oyster) PE=3 SV=1	alkaline phosphatase [Azumapecten farreri]	0	293/459(63.83)	602	Azumapecten farreri alkaline phosphatase mRNA, complete cds	1e-37	787/1231(63.93)	167
EVM0008013.1	--	--	[S]	Function unknown	Eukaryotic protein of unknown function (DUF829)	--	Uncharacterized protein {ECO:0000313|EMBL:ESO98660.1} OS=Lottia gigantea (Giant owl limpet) PE=4 SV=1	hypothetical protein LOTGIDRAFT_201542 [Lottia gigantea]	2.61084e-77	125/265(47.17)	246	--	--	--	--
EVM0000398.1	--	K06238|0|lgi:LOTGIDRAFT_234764|hypothetical protein; K06238 collagen, type VI, alpha (A)	[W]	Extracellular structures	von Willebrand factor type A domain	Transmembrane matrix receptor MUP-4 {ECO:0000312|EMBL:AAK69172.1} (Precursor) OS=Caenorhabditis elegans PE=1 SV=4	Collagen alpha-3(VI) chain {ECO:0000313|EMBL:EKC21865.1} OS=Crassostrea gigas (Pacific oyster) PE=4 SV=1	Collagen alpha-3(VI) chain [Crassostrea gigas]	0	1054/2547(41.38)	1882	Lottia gigantea hypothetical protein partial mRNA	2e-38	543/836(64.95)	172
EVM0012622.1	Molecular Function: transferase activity (GO:0016740);;	K02493|2.73197e-78|lgi:LOTGIDRAFT_118872|hypothetical protein; K02493 release factor glutamine methyltransferase [EC:2.1.1.297] (A)	[J]	Translation, ribosomal structure and biogenesis	Methyltransferase domain	--	N(6)-adenine-specific DNA methyltransferase 1 {ECO:0000313|EMBL:EKC35446.1} OS=Crassostrea gigas (Pacific oyster) PE=4 SV=1	N(6)-adenine-specific DNA methyltransferase 1 [Crassostrea gigas]	2.86454e-85	128/211(60.66)	260	Helobdella robusta hypothetical protein partial mRNA	1e-13	98/132(74.24)	86
EVM0005007.1	Molecular Function: DNA binding (GO:0003677);;	--	[R]	General function prediction only	Homeobox domain	Retinal homeobox protein Rax (Fragment) GN=RAX OS=Dugesia japonica (Planarian) PE=2 SV=1	Retinal homeobox protein Rx {ECO:0000313|EMBL:EKC37023.1} OS=Crassostrea gigas (Pacific oyster) PE=4 SV=1	Retinal homeobox protein Rx [Crassostrea gigas]	3.29779e-63	115/192(59.90)	220	Lottia gigantea hypothetical protein partial mRNA	5e-39	151/189(79.89)	170
EVM0007707.1	--	K15378|0|lgi:LOTGIDRAFT_119222|hypothetical protein; K15378 solute carrier family 45, member 1/2/4 (A)	[G]	Carbohydrate transport and metabolism	Major Facilitator Superfamily	--	Uncharacterized protein {ECO:0000313|EMBL:ESO93540.1} OS=Lottia gigantea (Giant owl limpet) PE=4 SV=1	hypothetical protein LOTGIDRAFT_119222 [Lottia gigantea]	0	344/656(52.44)	627	Lottia gigantea hypothetical protein partial mRNA	2e-29	422/652(64.72)	140
EVM0018077.1	--	K14572|0|lgi:LOTGIDRAFT_230254|hypothetical protein; K14572 midasin (A)	[R]	General function prediction only	--	Midasin GN=mdn1 OS=Dictyostelium discoideum (Slime mold) PE=3 SV=2	Uncharacterized protein {ECO:0000313|EMBL:ESP03976.1} OS=Lottia gigantea (Giant owl limpet) PE=4 SV=1	hypothetical protein LOTGIDRAFT_230254 [Lottia gigantea]	0	1105/2754(40.12)	1728	Lottia gigantea hypothetical protein partial mRNA	8e-150	620/833(74.43)	542
EVM0015974.1	--	--	--	--	Immunoglobulin domain	Protein turtle GN=tutl OS=Drosophila melanogaster (Fruit fly) PE=1 SV=2	Uncharacterized protein {ECO:0000313|EMBL:ESO99904.1} OS=Lottia gigantea (Giant owl limpet) PE=4 SV=1	PREDICTED: basement membrane-specific heparan sulfate proteoglycan core protein-like [Aplysia californica]	2.6943e-68	152/446(34.08)	243	--	--	--	--
EVM0009969.1	--	K18179|1.99903e-19|spu:100892009|uncharacterized LOC100892009; K18179 cytochrome c oxidase assembly factor 6 (A)	[C]	Energy production and conversion	Cytochrome oxidase c subunit VIb	--	Putative cytochrome oxidase c subunit vib {ECO:0000313|EMBL:JAC17563.1} OS=Triatoma infestans (Assassin bug) PE=2 SV=1	PREDICTED: uncharacterized protein C1orf31 homolog [Strongylocentrotus purpuratus]	3.09278e-19	33/63(52.38)	81	Dictyostelium fasciculatum hypothetical protein (DFA_10501) mRNA, complete cds	2e-06	47/56(83.93)	60.8
EVM0009333.1	--	--	--	--	Transcriptional Coactivator p15 (PC4)	--	Uncharacterized protein {ECO:0000313|EMBL:EKC25324.1} OS=Crassostrea gigas (Pacific oyster) PE=4 SV=1	hypothetical protein CGI_10015603 [Crassostrea gigas]	1.57821e-41	74/169(43.79)	149	--	--	--	--
EVM0010379.1	--	--	--	--	NMDA receptor-regulated gene protein 2 C-terminus	--	Adaptin ear-binding coat-associated protein 1 {ECO:0000313|EMBL:EKC39760.1} OS=Crassostrea gigas (Pacific oyster) PE=4 SV=1	Adaptin ear-binding coat-associated protein 1 [Crassostrea gigas]	5.87319e-58	130/374(34.76)	227	--	--	--	--
EVM0022948.1	Molecular Function: transaminase activity (GO:0008483);;	K00814|0|lgi:LOTGIDRAFT_192553|hypothetical protein; K00814 alanine transaminase [EC:2.6.1.2] (A)	[E]	Amino acid transport and metabolism	Aminotransferase class I and II	Probable alanine aminotransferase, mitochondrial (Precursor) GN=gpt OS=Dictyostelium discoideum (Slime mold) PE=3 SV=1	Alanine aminotransferase 2 {ECO:0000313|EMBL:EKC33186.1} OS=Crassostrea gigas (Pacific oyster) PE=4 SV=1	Alanine aminotransferase 2 [Crassostrea gigas]	0	352/465(75.70)	749	Lottia gigantea hypothetical protein partial mRNA	3e-127	911/1330(68.50)	464
EVM0011965.1	--	--	[Q]	Secondary metabolites biosynthesis, transport and catabolism	short chain dehydrogenase	Dehydrogenase/reductase SDR family protein 7-like GN=CG7601 OS=Drosophila melanogaster (Fruit fly) PE=2 SV=1	Uncharacterized protein {ECO:0000313|EMBL:ESO83869.1} OS=Lottia gigantea (Giant owl limpet) PE=3 SV=1	hypothetical protein LOTGIDRAFT_168913 [Lottia gigantea]	5.93773e-30	53/92(57.61)	114	--	--	--	--
EVM0020522.1	--	K04715|2.35658e-11|fab:101821837|CERK; ceramide kinase; K04715 ceramide kinase [EC:2.7.1.138] (A)	[IT]	--	--	--	Ceramide kinase {ECO:0000313|EMBL:EKC41049.1} OS=Crassostrea gigas (Pacific oyster) PE=4 SV=1	Ceramide kinase [Crassostrea gigas]	4.15473e-13	36/91(39.56)	75	--	--	--	--
EVM0005235.1	Biological Process: cell fate commitment (GO:0045165);;	--	[T]	Signal transduction mechanisms	Mab-21 protein	Protein mab-21 GN=mab-21 OS=Anopheles gambiae (African malaria mosquito) PE=3 SV=3	Uncharacterized protein {ECO:0000313|EMBL:ESO93691.1} OS=Lottia gigantea (Giant owl limpet) PE=4 SV=1	hypothetical protein LOTGIDRAFT_182097 [Lottia gigantea]	0	322/368(87.50)	682	Lottia gigantea hypothetical protein mRNA	0	845/1109(76.19)	794
EVM0018061.1	Molecular Function: sphingomyelin phosphodiesterase activity (GO:0004767);; Molecular Function: GTP binding (GO:0005525);; Biological Process: small GTPase mediated signal transduction (GO:0007264);; Biological Process: protein transport (GO:0015031);;	K07890|1.16408e-116|lgi:LOTGIDRAFT_235789|hypothetical protein; K07890 Ras-related protein Rab-21 (A)	[R]	General function prediction only	Ras family	Ras-related protein Rab-21 GN=RAB21 OS=Geodia cydonium (Sponge) PE=2 SV=1	Ras-related protein Rab-21 {ECO:0000313|EMBL:EKC19528.1} OS=Crassostrea gigas (Pacific oyster) PE=3 SV=1	Ras-related protein Rab-21 [Crassostrea gigas]	4.45361e-125	173/209(82.78)	361	Lottia gigantea hypothetical protein mRNA	2e-126	429/542(79.15)	461
EVM0006315.1	--	--	--	--	--	--	Active regulator of SIRT1 {ECO:0000313|EMBL:EKC42031.1} OS=Crassostrea gigas (Pacific oyster) PE=4 SV=1	Active regulator of SIRT1 [Crassostrea gigas]	2.04848e-14	57/139(41.01)	72	Lottia gigantea hypothetical protein mRNA	2e-09	56/65(86.15)	71.6
EVM0000822.1	Molecular Function: RNA polymerase II core promoter proximal region sequence-specific DNA binding (GO:0000978);; Molecular Function: RNA polymerase II transcription factor activity, ligand-activated sequence-specific DNA binding (GO:0004879);; Cellular Component: nucleus (GO:0005634);; Biological Process: activation of cysteine-type endopeptidase activity involved in apoptotic process (GO:0006919…	K08705|2.08817e-135|lgi:LOTGIDRAFT_120156|hypothetical protein; K08705 nuclear receptor subfamily 5 group A member 3 (A)	[T]	Signal transduction mechanisms	Ligand-binding domain of nuclear hormone receptor	Nuclear hormone receptor FTZ-F1 beta GN=CG8676 OS=Drosophila melanogaster (Fruit fly) PE=1 SV=3	Uncharacterized protein {ECO:0000313|EMBL:EKC41882.1} OS=Crassostrea gigas (Pacific oyster) PE=3 SV=1	hypothetical protein CGI_10012788 [Crassostrea gigas]	1.22088e-171	318/696(45.69)	535	Lottia gigantea hypothetical protein partial mRNA	3e-47	200/260(76.92)	199
EVM0020928.1	Molecular Function: transcription factor activity, sequence-specific DNA binding (GO:0003700);; Biological Process: regulation of transcription, DNA-templated (GO:0006355);; Molecular Function: sequence-specific DNA binding (GO:0043565);;	K09062|1.57319e-25|isc:IscW_ISCW006531|protein giant, putative; K09062 bZIP factor, other (A)	[K]	Transcription	Basic region leucine zipper	Cell death specification protein 2 GN=ces-2 OS=Caenorhabditis elegans PE=1 SV=1	Thyrotroph embryonic factor {ECO:0000313|EMBL:EKC32459.1} OS=Crassostrea gigas (Pacific oyster) PE=4 SV=1	Thyrotroph embryonic factor [Crassostrea gigas]	3.7412e-62	142/263(53.99)	203	PREDICTED: Strongylocentrotus purpuratus uncharacterized LOC580363 (LOC580363), mRNA	7e-12	116/164(70.73)	80.6
EVM0012332.1	--	--	[T]	Signal transduction mechanisms	Frag1/DRAM/Sfk1 family	Post-GPI attachment to proteins factor 2-like GN=CG7990 OS=Drosophila melanogaster (Fruit fly) PE=2 SV=4	Post-GPI attachment to proteins factor 2-like protein {ECO:0000313|EMBL:EKC18505.1} OS=Crassostrea gigas (Pacific oyster) PE=4 SV=1	Post-GPI attachment to proteins factor 2-like protein [Crassostrea gigas]	8.23768e-120	171/276(61.96)	354	Lottia gigantea hypothetical protein partial mRNA	1e-35	448/675(66.37)	159
EVM0019217.1	--	K06240|0|lgi:LOTGIDRAFT_144813|hypothetical protein; K06240 laminin, alpha 3/5 (A)	[W]	Extracellular structures	Laminin EGF-like (Domains III and V)	Laminin subunit alpha (Precursor) GN=LanA OS=Drosophila melanogaster (Fruit fly) PE=1 SV=2	Laminin subunit alpha {ECO:0000313|EMBL:EKC34685.1} OS=Crassostrea gigas (Pacific oyster) PE=4 SV=1	Laminin subunit alpha [Crassostrea gigas]	0	1981/3674(53.92)	4069	Lottia gigantea hypothetical protein partial mRNA	0	1775/2651(66.96)	751
EVM0003512.1	--	K06792|4.31495e-07|hsa:176|ACAN, AGC1, AGCAN, CSPG1, CSPGCP, MSK16, SEDK; aggrecan; K06792 aggrecan 1 (A)	--	--	--	--	Uncharacterized protein {ECO:0000313|EMBL:EKC21224.1} OS=Crassostrea gigas (Pacific oyster) PE=4 SV=1	hypothetical protein CGI_10004287 [Crassostrea gigas]	6.69477e-09	32/84(38.10)	61	--	--	--	--
EVM0004126.1	--	K17387|0|spu:373240|KRP110; K17387 kinesin family member 23 (A)	[Z]	Cytoskeleton	Kinesin motor domain	Kinesin-like protein subito GN=sub OS=Drosophila melanogaster (Fruit fly) PE=1 SV=1	Kinesin-like protein {ECO:0000256|RuleBase:RU000394} OS=Crassostrea gigas (Pacific oyster) PE=3 SV=1	Kinesin-like protein KIF23 [Crassostrea gigas]	0	584/915(63.83)	1144	Lottia gigantea hypothetical protein partial mRNA	0	967/1328(72.82)	746
EVM0004163.1	--	--	--	--	Eukaryotic protein of unknown function (DUF2003)	--	UPF0536 protein C12orf66 {ECO:0000313|EMBL:EKC20245.1} OS=Crassostrea gigas (Pacific oyster) PE=4 SV=1	UPF0536 protein C12orf66 [Crassostrea gigas]	0	247/446(55.38)	531	Branchiostoma floridae hypothetical protein, mRNA	5e-11	84/110(76.36)	78.8
EVM0017423.1	--	--	--	--	--	--	Tripartite motif-containing protein 45 {ECO:0000313|EMBL:EKC31428.1} OS=Crassostrea gigas (Pacific oyster) PE=4 SV=1	Tripartite motif-containing protein 45 [Crassostrea gigas]	5.78214e-14	50/198(25.25)	77	--	--	--	--
EVM0021085.1	--	--	[T]	Signal transduction mechanisms	Calcium-binding EGF domain	Mucin-like protein {ECO:0000303|PubMed:23765379} (Fragment) OS=Acropora millepora (Staghorn coral) PE=1 SV=1	Fibrillin-3 {ECO:0000313|EMBL:EKC39607.1} OS=Crassostrea gigas (Pacific oyster) PE=4 SV=1	Fibrillin-3 [Crassostrea gigas]	7.97519e-109	287/948(30.27)	377	--	--	--	--
EVM0015719.1	Molecular Function: hydrolase activity (GO:0016787);;	K08606|7.79617e-118|lgi:LOTGIDRAFT_194410|hypothetical protein; K08606 meprin B [EC:3.4.24.63] (A)	[O]	Posttranslational modification, protein turnover, chaperones	Astacin (Peptidase family M12A)	Zinc metalloproteinase nas-13 (Precursor) GN=nas-13 OS=Caenorhabditis elegans PE=2 SV=5	Metalloendopeptidase {ECO:0000256|RuleBase:RU361183} OS=Crassostrea gigas (Pacific oyster) PE=3 SV=1	Meprin A subunit beta [Crassostrea gigas]	2.33605e-174	255/433(58.89)	511	Lottia gigantea hypothetical protein partial mRNA	3e-20	286/435(65.75)	109
EVM0023376.1	Molecular Function: DNA binding (GO:0003677);; Biological Process: muscle organ development (GO:0007517);; Biological Process: dendrite morphogenesis (GO:0048813);;	--	[R]	General function prediction only	Homeobox domain	Homeobox protein aristaless GN=al OS=Drosophila melanogaster (Fruit fly) PE=1 SV=2	Dorsal root ganglia homeobox protein {ECO:0000313|EMBL:EKC19775.1} OS=Crassostrea gigas (Pacific oyster) PE=4 SV=1	Dorsal root ganglia homeobox protein [Crassostrea gigas]	1.47902e-143	237/416(56.97)	427	Lottia gigantea hypothetical protein partial mRNA	6e-47	168/207(81.16)	197
EVM0022604.1	--	--	--	--	--	--	Uncharacterized protein {ECO:0000313|EMBL:ESO89306.1} OS=Lottia gigantea (Giant owl limpet) PE=4 SV=1	hypothetical protein LOTGIDRAFT_154406 [Lottia gigantea]	1.80344e-09	43/116(37.07)	58	--	--	--	--
EVM0011071.1	--	--	--	--	--	--	Uncharacterized protein {ECO:0000313|EMBL:EKC37304.1} OS=Crassostrea gigas (Pacific oyster) PE=4 SV=1	hypothetical protein CGI_10020646 [Crassostrea gigas]	7.82134e-34	75/186(40.32)	137	--	--	--	--
EVM0022560.1	Molecular Function: motor activity (GO:0003774);; Cellular Component: cytoplasm (GO:0005737);; Cellular Component: microtubule (GO:0005874);; Cellular Component: cilium (GO:0005929);; Biological Process: microtubule-based process (GO:0007017);; Cellular Component: dynein complex (GO:0030286);;	K10418|2.2599e-55|nle:100604359|DYNLL2; dynein, light chain, LC8-type 2; K10418 dynein light chain LC8-type (A)	[Z]	Cytoskeleton	Dynein light chain type 1	Dynein light chain LC6, flagellar outer arm OS=Heliocidaris crassispina (Sea urchin) PE=3 SV=1	Putative uncharacterized protein {ECO:0000313|EMBL:AEO34952.1} OS=Amblyomma maculatum (Gulf Coast tick) PE=2 SV=1	Dynein light chain 1, cytoplasmic [Zootermopsis nevadensis]	4.80331e-55	80/89(89.89)	174	Helobdella robusta hypothetical protein partial mRNA	8e-63	217/270(80.37)	248
EVM0022598.1	--	--	--	--	--	--	Coiled-coil domain-containing protein 89 {ECO:0000313|EMBL:EKC31850.1} (Fragment) OS=Crassostrea gigas (Pacific oyster) PE=4 SV=1	Coiled-coil domain-containing protein 89, partial [Crassostrea gigas]	3.70495e-148	223/332(67.17)	430	Lottia gigantea hypothetical protein mRNA	2e-65	670/1003(66.80)	259
EVM0021981.1	--	K11997|5.81851e-21|bfo:BRAFLDRAFT_85511|hypothetical protein; K11997 tripartite motif-containing protein 2/3 (A)	[O]	Posttranslational modification, protein turnover, chaperones	B-box zinc finger	Protein wech GN=wech OS=Drosophila melanogaster (Fruit fly) PE=1 SV=2	Putative uncharacterized protein {ECO:0000313|EMBL:EEN64934.1} OS=Branchiostoma floridae (Florida lancelet) PE=4 SV=1	hypothetical protein BRAFLDRAFT_85511 [Branchiostoma floridae]	9.00203e-21	73/284(25.70)	101	--	--	--	--
EVM0018777.1	--	--	--	--	--	--	Uncharacterized protein {ECO:0000313|EMBL:EKC19127.1} OS=Crassostrea gigas (Pacific oyster) PE=4 SV=1	hypothetical protein CGI_10009667 [Crassostrea gigas]	1.57573e-82	161/357(45.10)	268	--	--	--	--
EVM0022038.1	Molecular Function: hormone activity (GO:0005179);; Cellular Component: extracellular region (GO:0005576);; Biological Process: neuropeptide signaling pathway (GO:0007218);;	K05233|3.89659e-18|lgi:LOTGIDRAFT_229397|hypothetical protein; K05233 peptide YY (A)	--	--	Pancreatic hormone peptide	C-flanking peptide of NPY (Precursor) GN=NPY OS=Aplysia californica (California sea hare) PE=1 SV=1	Uncharacterized protein {ECO:0000313|EMBL:ESO85363.1} OS=Lottia gigantea (Giant owl limpet) PE=3 SV=1	hypothetical protein LOTGIDRAFT_229397 [Lottia gigantea]	6.02856e-18	37/67(55.22)	80	Lottia gigantea hypothetical protein partial mRNA	6e-07	58/74(78.38)	62.6
EVM0016815.1	Molecular Function: metal ion binding (GO:0046872);;	K10601|0|lgi:LOTGIDRAFT_119031|hypothetical protein; K10601 E3 ubiquitin-protein ligase synoviolin [EC:6.3.2.19] (A)	[O]	Posttranslational modification, protein turnover, chaperones	Ring finger domain	E3 ubiquitin-protein ligase HRD1 (Precursor) GN=sip3 OS=Drosophila melanogaster (Fruit fly) PE=1 SV=1	E3 ubiquitin-protein ligase synoviolin-A {ECO:0000313|EMBL:EKC41079.1} OS=Crassostrea gigas (Pacific oyster) PE=4 SV=1	E3 ubiquitin-protein ligase synoviolin-A [Crassostrea gigas]	0	345/567(60.85)	646	Lottia gigantea hypothetical protein partial mRNA	0	754/992(76.01)	702
EVM0004075.1	--	--	--	--	--	--	Uncharacterized protein {ECO:0000313|EMBL:EKC34997.1} OS=Crassostrea gigas (Pacific oyster) PE=4 SV=1	hypothetical protein CGI_10023616 [Crassostrea gigas]	8.74198e-23	43/102(42.16)	97	--	--	--	--
EVM0009269.1	--	--	--	--	Domain of unknown function (DUF1768)	--	Uncharacterized protein {ECO:0000313|EMBL:EKC17645.1} OS=Crassostrea gigas (Pacific oyster) PE=4 SV=1	hypothetical protein CGI_10000414 [Crassostrea gigas]	1.11227e-52	82/164(50.00)	176	--	--	--	--
EVM0014894.1	--	K03927|1.80825e-135|dre:561967|wu:fb62a02; si:ch211-93f2.1; K03927 carboxylesterase 2 [EC:3.1.1.1 3.1.1.84 3.1.1.56] (A)	[T]	Signal transduction mechanisms	Carboxylesterase family	Acetylcholinesterase (Precursor) GN=ACHE1 OS=Culex pipiens (House mosquito) PE=2 SV=2	Carboxylesterase 3 {ECO:0000313|EMBL:EKC33364.1} OS=Crassostrea gigas (Pacific oyster) PE=3 SV=1	Carboxylesterase 3 [Crassostrea gigas]	0	394/1042(37.81)	612	PREDICTED: Ceratitis capitata neuroligin-2-like (LOC101452610), transcript variant X4, mRNA	7e-07	122/178(68.54)	66.2
EVM0005856.1	--	--	--	--	--	--	Uncharacterized protein {ECO:0000313|EMBL:EKC32118.1} OS=Crassostrea gigas (Pacific oyster) PE=4 SV=1	hypothetical protein CGI_10025210 [Crassostrea gigas]	8.02361e-53	89/145(61.38)	174	--	--	--	--
EVM0009008.1	--	--	--	--	Domain of unknown function (DUF4078)	--	Uncharacterized protein C3orf19-like protein {ECO:0000313|EMBL:EKC37362.1} OS=Crassostrea gigas (Pacific oyster) PE=4 SV=1	Uncharacterized protein C3orf19-like protein [Crassostrea gigas]	2.50805e-130	286/702(40.74)	410	Lottia gigantea hypothetical protein mRNA	8e-36	155/195(79.49)	161
EVM0012843.1	--	K17887|0|lgi:LOTGIDRAFT_228630|hypothetical protein; K17887 sorting nexin-25 (A)	[ZUD]	--	PXA domain	Regulator of G-protein signaling rgs-2 GN=rgs-2 OS=Caenorhabditis elegans PE=2 SV=1	Uncharacterized protein {ECO:0000313|EMBL:ESO93906.1} OS=Lottia gigantea (Giant owl limpet) PE=4 SV=1	hypothetical protein LOTGIDRAFT_228630 [Lottia gigantea]	0	490/953(51.42)	952	Lottia gigantea hypothetical protein partial mRNA	4e-72	584/855(68.30)	282
EVM0007343.1	Molecular Function: water transmembrane transporter activity (GO:0005372);; Cellular Component: membrane (GO:0016020);; Biological Process: multicellular organismal process (GO:0032501);; Biological Process: single-organism transport (GO:0044765);; Biological Process: biological regulation (GO:0065007);;	K09869|1.37854e-33|lgi:LOTGIDRAFT_196256|hypothetical protein; K09869 aquaporin-8 (A)	[G]	Carbohydrate transport and metabolism	Major intrinsic protein	Aquaporin GN=Drip OS=Drosophila melanogaster (Fruit fly) PE=2 SV=2	Aquaporin-8 {ECO:0000313|EMBL:EKC40658.1} OS=Crassostrea gigas (Pacific oyster) PE=3 SV=1	Aquaporin-8 [Crassostrea gigas]	3.37788e-39	80/170(47.06)	144	--	--	--	--
EVM0008829.1	--	--	--	--	--	--	Uncharacterized protein {ECO:0000313|EMBL:EKC34161.1} OS=Crassostrea gigas (Pacific oyster) PE=4 SV=1	hypothetical protein CGI_10007639 [Crassostrea gigas]	1.26378e-60	93/141(65.96)	193	Lottia gigantea hypothetical protein partial mRNA	2e-15	130/183(71.04)	91.5
EVM0023631.1	--	--	--	--	Transcriptional Coactivator p15 (PC4)	--	Uncharacterized protein {ECO:0000313|EMBL:EKC25324.1} OS=Crassostrea gigas (Pacific oyster) PE=4 SV=1	hypothetical protein CGI_10015603 [Crassostrea gigas]	9.51881e-40	65/169(38.46)	144	--	--	--	--
EVM0021797.1	Biological Process: mRNA splicing, via spliceosome (GO:0000398);; Molecular Function: nucleic acid binding (GO:0003676);; Cellular Component: U2 snRNP (GO:0005686);; Biological Process: mitotic spindle organization (GO:0007052);; Molecular Function: zinc ion binding (GO:0008270);; Biological Process: neurogenesis (GO:0022008);; Cellular Component: precatalytic spliceosome (GO:0071011);; Cellular …	K12826|6.24179e-145|ola:101163849|splicing factor 3A subunit 2-like; K12826 splicing factor 3A subunit 2 (A)	[A]	RNA processing and modification	Zinc-finger of C2H2 type	Splicing factor 3A subunit 2 GN=sf3a2 OS=Dictyostelium discoideum (Slime mold) PE=3 SV=1	Uncharacterized protein {ECO:0000313|EMBL:ELU06653.1, ECO:0000313|EnsemblMetazoa:CapteP168698} OS=Capitella teleta (Polychaete worm) PE=4 SV=1	hypothetical protein CAPTEDRAFT_168698 [Capitella teleta]	9.27315e-147	192/215(89.30)	424	Lottia gigantea hypothetical protein partial mRNA	6e-173	520/639(81.38)	616
EVM0012258.1	--	K06694|9.76829e-10|fpg:101917815|PSMD10; proteasome (prosome, macropain) 26S subunit, non-ATPase, 10; K06694 26S proteasome non-ATPase regulatory subunit 10 (A)	[O]	Posttranslational modification, protein turnover, chaperones	Death domain	26S proteasome non-ATPase regulatory subunit 10 GN=psmD10 OS=Dictyostelium discoideum (Slime mold) PE=2 SV=1	26S proteasome non-ATPase regulatory subunit 10 {ECO:0000313|EMBL:EKC18406.1} OS=Crassostrea gigas (Pacific oyster) PE=4 SV=1	26S proteasome non-ATPase regulatory subunit 10 [Crassostrea gigas]	3.96163e-136	253/655(38.63)	435	--	--	--	--
EVM0009376.1	--	--	--	--	7 transmembrane receptor (rhodopsin family)	Octopamine receptor beta-2R GN=Octbeta2R OS=Drosophila melanogaster (Fruit fly) PE=2 SV=2	Uncharacterized protein {ECO:0000313|EMBL:EKC28838.1} OS=Crassostrea gigas (Pacific oyster) PE=4 SV=1	hypothetical protein CGI_10019066 [Crassostrea gigas]	1.31794e-177	248/389(63.75)	514	--	--	--	--
EVM0002133.1	Molecular Function: RNA binding (GO:0003723);; Molecular Function: structural constituent of ribosome (GO:0003735);; Biological Process: translation (GO:0006412);; Cellular Component: small ribosomal subunit (GO:0015935);;	K02985|2.2641e-155|xma:102236438|40S ribosomal protein S3-like; K02985 small subunit ribosomal protein S3e (A)	[J]	Translation, ribosomal structure and biogenesis	Ribosomal protein S3, C-terminal domain	40S ribosomal protein S3 GN=RpS3 OS=Manduca sexta (Tobacco hawkmoth) PE=2 SV=1	Uncharacterized protein {ECO:0000313|EMBL:ESO01459.1, ECO:0000313|EnsemblMetazoa:HelroP175017} OS=Helobdella robusta (Californian leech) PE=3 SV=1	PREDICTED: 40S ribosomal protein S3-B-like [Aplysia californica]	3.24001e-156	214/236(90.68)	442	Helobdella robusta hypothetical protein partial mRNA	5e-147	527/683(77.16)	529
EVM0004300.1	--	--	--	--	--	--	Uncharacterized protein {ECO:0000313|EMBL:EKC20803.1} OS=Crassostrea gigas (Pacific oyster) PE=4 SV=1	hypothetical protein CGI_10005324 [Crassostrea gigas]	5.85901e-11	36/84(42.86)	65	--	--	--	--
EVM0011987.1	--	--	--	--	--	--	Predicted protein {ECO:0000313|EMBL:EDO34146.1} (Fragment) OS=Nematostella vectensis (Starlet sea anemone) PE=4 SV=1	predicted protein [Nematostella vectensis]	9.63514e-43	166/463(35.85)	168	--	--	--	--
EVM0022068.1	--	--	[Q]	Secondary metabolites biosynthesis, transport and catabolism	Multicopper oxidase	--	Laccase-2 {ECO:0000313|EMBL:EKC25250.1} OS=Crassostrea gigas (Pacific oyster) PE=4 SV=1	Laccase-2 [Crassostrea gigas]	0	302/593(50.93)	614	Lottia gigantea hypothetical protein partial mRNA	2e-23	246/362(67.96)	120
EVM0000621.1	--	--	[U]	Intracellular trafficking, secretion, and vesicular transport	Major Facilitator Superfamily	Vesicular acetylcholine transporter unc-17 GN=unc-17 OS=Caenorhabditis elegans PE=1 SV=1	Uncharacterized protein {ECO:0000313|EMBL:ELU09605.1, ECO:0000313|EnsemblMetazoa:CapteP147516} OS=Capitella teleta (Polychaete worm) PE=4 SV=1	hypothetical protein CAPTEDRAFT_147516 [Capitella teleta]	1.3062e-101	185/404(45.79)	322	--	--	--	--
EVM0004887.1	--	K00685|6.80596e-180|lgi:LOTGIDRAFT_119331|hypothetical protein; K00685 arginine-tRNA-protein transferase [EC:2.3.2.8] (A)	[O]	Posttranslational modification, protein turnover, chaperones	Arginine-tRNA-protein transferase, C terminus	Arginyl-tRNA--protein transferase 1 GN=Ate1 OS=Drosophila melanogaster (Fruit fly) PE=2 SV=3	Arginyl-tRNA--protein transferase 1 {ECO:0000256|PIRNR:PIRNR037207} OS=Crassostrea gigas (Pacific oyster) PE=3 SV=1	Arginyl-tRNA--protein transferase 1 [Crassostrea gigas]	0	294/536(54.85)	543	Lottia gigantea hypothetical protein partial mRNA	1e-56	298/403(73.95)	230
EVM0007783.1	--	--	--	--	--	Endonuclease GN=POL OS=Drosophila melanogaster (Fruit fly) PE=3 SV=1	Uncharacterized protein {ECO:0000313|EnsemblMetazoa:SPU_008007-tr} OS=Strongylocentrotus purpuratus (Purple sea urchin) PE=4 SV=1	PREDICTED: uncharacterized protein LOC579970 [Strongylocentrotus purpuratus]	2.44984e-28	65/179(36.31)	123	--	--	--	--
EVM0003495.1	--	K10882|1.58148e-72|spu:100889179|uncharacterized LOC100889179; K10882 crossover junction endonuclease EME1 [EC:3.1.22.-] (A)	--	--	--	--	Crossover junction endonuclease EME1 {ECO:0000313|EMBL:EKC31832.1} OS=Crassostrea gigas (Pacific oyster) PE=4 SV=1	PREDICTED: uncharacterized protein LOC100889179 [Strongylocentrotus purpuratus]	2.44677e-72	140/343(40.82)	248	Lottia gigantea hypothetical protein partial mRNA	6e-15	176/260(67.69)	91.5
EVM0005498.1	--	--	[V]	Defense mechanisms	Isochorismatase family	Isochorismatase family protein 2A GN=DDB_G0283169 OS=Dictyostelium discoideum (Slime mold) PE=3 SV=2	Putative uncharacterized protein {ECO:0000313|EMBL:EEN52010.1} OS=Branchiostoma floridae (Florida lancelet) PE=4 SV=1	hypothetical protein BRAFLDRAFT_84072 [Branchiostoma floridae]	9.63594e-88	122/257(47.47)	272	--	--	--	--
EVM0003204.1	--	K17575|8.15915e-120|lgi:LOTGIDRAFT_203973|hypothetical protein; K17575 protein phosphatase 1 regulatory subunit 36 (A)	--	--	Protein phosphatase 1 inhibitor	--	Uncharacterized protein {ECO:0000313|EMBL:ESO93616.1} OS=Lottia gigantea (Giant owl limpet) PE=4 SV=1	hypothetical protein LOTGIDRAFT_203973 [Lottia gigantea]	1.26233e-119	205/424(48.35)	364	Lottia gigantea hypothetical protein mRNA	3e-57	405/588(68.88)	232
EVM0015393.1	--	--	[R]	General function prediction only	7 transmembrane receptor (rhodopsin family)	Probable G-protein coupled receptor B0563.6 GN=B0563.6 OS=Caenorhabditis elegans PE=3 SV=2	Uncharacterized protein {ECO:0000313|EMBL:EKC20497.1} OS=Crassostrea gigas (Pacific oyster) PE=4 SV=1	hypothetical protein CGI_10005970 [Crassostrea gigas]	1.21705e-81	133/320(41.56)	260	--	--	--	--
EVM0012316.1	--	--	--	--	Immunoglobulin V-set domain	--	--	--	--	--	--	--	--	--	--
EVM0009675.1	--	--	--	--	--	--	Uncharacterized protein {ECO:0000313|EMBL:EKC42548.1} OS=Crassostrea gigas (Pacific oyster) PE=4 SV=1	hypothetical protein CGI_10023663 [Crassostrea gigas]	1.32109e-07	32/93(34.41)	58	--	--	--	--
EVM0000362.1	--	--	[TV]	--	Lectin C-type domain	--	Uncharacterized protein {ECO:0000313|EnsemblMetazoa:PPA06936} OS=Pristionchus pacificus (Parasitic nematode) PE=4 SV=1	hypothetical protein LOTGIDRAFT_160265 [Lottia gigantea]	2.17622e-07	39/139(28.06)	53	--	--	--	--
EVM0010119.1	--	--	--	--	--	--	Uncharacterized protein {ECO:0000313|EMBL:EKC41372.1} OS=Crassostrea gigas (Pacific oyster) PE=4 SV=1	hypothetical protein CGI_10025644 [Crassostrea gigas]	0	407/687(59.24)	882	Lottia gigantea hypothetical protein partial mRNA	5e-25	321/479(67.01)	125
EVM0006392.1	--	--	--	--	DDE superfamily endonuclease	--	Uncharacterized protein {ECO:0000313|EMBL:EKC25484.1} OS=Crassostrea gigas (Pacific oyster) PE=4 SV=1	hypothetical protein CGI_10008914 [Crassostrea gigas]	1.02038e-178	254/505(50.30)	524	--	--	--	--
EVM0017454.1	--	--	[Q]	Secondary metabolites biosynthesis, transport and catabolism	Flavin-binding monooxygenase-like	Senecionine N-oxygenase (Precursor) GN=sno1 OS=Tyria jacobaeae (Cinnabar moth) PE=1 SV=1	Flavin-containing monooxygenase {ECO:0000256|RuleBase:RU361177} OS=Lottia gigantea (Giant owl limpet) PE=3 SV=1	hypothetical protein LOTGIDRAFT_177635 [Lottia gigantea]	1.26961e-149	220/430(51.16)	439	Lottia gigantea hypothetical protein mRNA	6e-15	127/176(72.16)	91.5
EVM0005196.1	--	K06238|1.91817e-24|cmk:103176328|collagen alpha-3(VI) chain-like; K06238 collagen, type VI, alpha (A)	[T]	Signal transduction mechanisms	von Willebrand factor type A domain	Protein eyes shut OS=Drosophila melanogaster (Fruit fly) PE=1 SV=1	Fibropellin-3 {ECO:0000313|EMBL:EKC26638.1} (Fragment) OS=Crassostrea gigas (Pacific oyster) PE=4 SV=1	Fibropellin-3, partial [Crassostrea gigas]	1.02052e-51	113/368(30.71)	189	PREDICTED: Saccoglossus kowalevskii neurogenic locus Notch protein-like (LOC100366518), mRNA	5e-12	90/120(75.00)	82.4
EVM0021118.1	--	K07378|2.74743e-117|lgi:LOTGIDRAFT_63955|hypothetical protein; K07378 neuroligin (A)	[R]	General function prediction only	Carboxylesterase family	Acetylcholinesterase 1 (Precursor) GN=ace-1 OS=Caenorhabditis elegans PE=1 SV=1	Carboxylesterase 2 {ECO:0000313|EMBL:EKC42902.1} OS=Crassostrea gigas (Pacific oyster) PE=3 SV=1	Carboxylesterase 2 [Crassostrea gigas]	1.33389e-120	207/512(40.43)	392	Trichobilharzia regenti genome assembly T_regenti_v1_0_4 ,scaffold TRE_scaffold0013846	3e-08	62/78(79.49)	69.8
EVM0010982.1	--	--	[D]	Cell cycle control, cell division, chromosome partitioning	--	--	Kyphoscoliosis peptidase {ECO:0000313|EMBL:EKC39476.1} OS=Crassostrea gigas (Pacific oyster) PE=4 SV=1	Kyphoscoliosis peptidase [Crassostrea gigas]	6.8979e-173	266/666(39.94)	544	--	--	--	--
EVM0016252.1	Molecular Function: ATP binding (GO:0005524);; Molecular Function: oxidoreductase activity, acting on the CH-OH group of donors, NAD or NADP as acceptor (GO:0016616);; Molecular Function: metal ion binding (GO:0046872);; Molecular Function: cofactor binding (GO:0048037);; Biological Process: oxidation-reduction process (GO:0055114);;	K12164|0|lgi:LOTGIDRAFT_236214|hypothetical protein; K12164 ubiquitin-like modifier-activating enzyme 5 (A)	[H]	Coenzyme transport and metabolism	ThiF family	Ubiquitin-like modifier-activating enzyme 5 GN=BRAFLDRAFT_113714 OS=Branchiostoma floridae (Florida lancelet) PE=3 SV=1	Ubiquitin-like modifier-activating enzyme 5 {ECO:0000313|EMBL:EKC20013.1} OS=Crassostrea gigas (Pacific oyster) PE=4 SV=1	Ubiquitin-like modifier-activating enzyme 5 [Crassostrea gigas]	0	314/398(78.89)	605	Lottia gigantea hypothetical protein mRNA	0	746/955(78.12)	765
EVM0003975.1	--	--	--	--	--	--	Uncharacterized protein {ECO:0000313|EMBL:EKC36571.1} OS=Crassostrea gigas (Pacific oyster) PE=4 SV=1	hypothetical protein CGI_10020116 [Crassostrea gigas]	7.00162e-08	38/133(28.57)	56	--	--	--	--
EVM0023655.1	--	--	--	--	--	--	Uncharacterized protein {ECO:0000313|EnsemblMetazoa:PAC:15699592} OS=Amphimedon queenslandica (Sponge) PE=4 SV=1	hypothetical protein BRAFLDRAFT_125368 [Branchiostoma floridae]	1.83583e-11	42/123(34.15)	68	--	--	--	--
EVM0022307.1	--	K14844|0|lgi:LOTGIDRAFT_111730|hypothetical protein; K14844 pumilio homology domain family member 6 (A)	[J]	Translation, ribosomal structure and biogenesis	CPL (NUC119) domain	Pumilio domain-containing protein 12 GN=puf-12 OS=Caenorhabditis elegans PE=3 SV=1	Uncharacterized protein {ECO:0000313|EMBL:EKC30828.1} OS=Crassostrea gigas (Pacific oyster) PE=4 SV=1	hypothetical protein CGI_10004307 [Crassostrea gigas]	0	315/443(71.11)	672	Lottia gigantea hypothetical protein partial mRNA	4e-59	487/718(67.83)	239
EVM0012038.1	--	K04282|2.5161e-76|lgi:LOTGIDRAFT_62390|hypothetical protein; K04282 thyrotropin-releasing hormone receptor (A)	--	--	7 transmembrane receptor (rhodopsin family)	Neuropeptide receptor 15 GN=npr-15 OS=Caenorhabditis elegans PE=3 SV=3	Putative G-protein coupled receptor T27D1.3 {ECO:0000313|EMBL:EKC21149.1} OS=Crassostrea gigas (Pacific oyster) PE=3 SV=1	Putative G-protein coupled receptor T27D1.3 [Crassostrea gigas]	2.01937e-101	163/275(59.27)	311	Lottia gigantea hypothetical protein partial mRNA	1e-16	264/402(65.67)	96.9
EVM0017120.1	--	K00541|1.16606e-28|cjc:100406861|NNMT; nicotinamide N-methyltransferase; K00541 nicotinamide N-methyltransferase [EC:2.1.1.1] (A)	--	--	NNMT/PNMT/TEMT family	Uncharacterized methyltransferase B0303.2 GN=B0303.2 OS=Caenorhabditis elegans PE=3 SV=1	Putative uncharacterized protein {ECO:0000313|EMBL:EEN52186.1} OS=Branchiostoma floridae (Florida lancelet) PE=4 SV=1	PREDICTED: indolethylamine N-methyltransferase-like [Saccoglossus kowalevskii]	8.09817e-26	71/229(31.00)	108	--	--	--	--
EVM0007650.1	Molecular Function: binding (GO:0005488);;	K17336|0|lgi:LOTGIDRAFT_203020|hypothetical protein; K17336 plastin-3 (A)	[Z]	Cytoskeleton	Calponin homology (CH) domain	Fimbrin GN=fimA OS=Dictyostelium discoideum (Slime mold) PE=2 SV=2	Uncharacterized protein {ECO:0000313|EMBL:ELT95920.1, ECO:0000313|EnsemblMetazoa:CapteP148728} OS=Capitella teleta (Polychaete worm) PE=4 SV=1	hypothetical protein CAPTEDRAFT_148728 [Capitella teleta]	0	353/629(56.12)	723	Lottia gigantea hypothetical protein partial mRNA	2e-73	938/1418(66.15)	286
EVM0004625.1	--	--	--	--	--	--	Uncharacterized protein {ECO:0000313|EnsemblMetazoa:SPU_010868-tr} OS=Strongylocentrotus purpuratus (Purple sea urchin) PE=4 SV=1	hypothetical protein TcasGA2_TC010248 [Tribolium castaneum]	4.63705e-19	60/183(32.79)	90	--	--	--	--
EVM0001717.1	Molecular Function: transcription factor activity, sequence-specific DNA binding (GO:0003700);; Cellular Component: nucleus (GO:0005634);; Biological Process: regulation of transcription, DNA-templated (GO:0006355);; Biological Process: multicellular organism development (GO:0007275);; Molecular Function: sequence-specific DNA binding (GO:0043565);;	--	[R]	General function prediction only	Homeobox domain	Homeobox protein aristaless GN=al OS=Drosophila melanogaster (Fruit fly) PE=1 SV=2	Uncharacterized protein {ECO:0000313|EMBL:ELT87953.1, ECO:0000313|EnsemblMetazoa:CapteP174285} OS=Capitella teleta (Polychaete worm) PE=4 SV=1	diencephalon/mesencephalon homeobox 1 protein, partial [Lottia gigantea]	9.67444e-71	165/399(41.35)	234	Lottia gigantea LgiDmbx1 gene for diencephalon/mesencephalon homeobox 1 protein, partial cds	9e-51	206/265(77.74)	210
EVM0014033.1	Biological Process: cell morphogenesis (GO:0000902);; Biological Process: phagocytosis (GO:0006909);;	K12489|0|xtr:100127680|acap3, acap2, centb2, centb5; ArfGAP with coiled-coil, ankyrin repeat and PH domains 3; K12489 Arf-GAP with coiled-coil, ANK repeat and PH domain-containing protein (A)	[T]	Signal transduction mechanisms	Putative GTPase activating protein for Arf	Centaurin-gamma-1A GN=CenG1A OS=Drosophila melanogaster (Fruit fly) PE=2 SV=2	Putative uncharacterized protein {ECO:0000313|EMBL:EEN47630.1} OS=Branchiostoma floridae (Florida lancelet) PE=4 SV=1	hypothetical protein BRAFLDRAFT_223539 [Branchiostoma floridae]	0	378/768(49.22)	717	Lottia gigantea hypothetical protein partial mRNA	8e-100	444/601(73.88)	374
EVM0003499.1	Molecular Function: kinase activity (GO:0016301);;	K05128|0|lgi:LOTGIDRAFT_213735|hypothetical protein; K05128 RYK receptor-like tyrosine kinase [EC:2.7.10.1] (A)	[T]	Signal transduction mechanisms	Protein tyrosine kinase	Tyrosine-protein kinase Dnt (Precursor) GN=dnt OS=Drosophila melanogaster (Fruit fly) PE=2 SV=2	Tyrosine-protein kinase RYK {ECO:0000313|EMBL:EKC34585.1} OS=Crassostrea gigas (Pacific oyster) PE=4 SV=1	Tyrosine-protein kinase RYK [Crassostrea gigas]	0	359/572(62.76)	740	Lottia gigantea hypothetical protein partial mRNA	6e-125	623/862(72.27)	457
EVM0018928.1	Biological Process: transport (GO:0006810);;	--	[P]	Inorganic ion transport and metabolism	Sodium/hydrogen exchanger family	--	Mitochondrial sodium/hydrogen exchanger NHA2 {ECO:0000313|EMBL:EKC31013.1} OS=Crassostrea gigas (Pacific oyster) PE=4 SV=1	Mitochondrial sodium/hydrogen exchanger NHA2 [Crassostrea gigas]	0	323/544(59.38)	612	Lottia gigantea hypothetical protein partial mRNA	3e-58	606/908(66.74)	235
EVM0013802.1	--	--	[R]	General function prediction only	--	Probable RNA-directed DNA polymerase from transposon X-element GN=X-element\ORF2 OS=Drosophila melanogaster (Fruit fly) PE=3 SV=1	Uncharacterized protein {ECO:0000313|EnsemblMetazoa:SPU_010928-tr} OS=Strongylocentrotus purpuratus (Purple sea urchin) PE=4 SV=1	PREDICTED: uncharacterized protein LOC752194 [Strongylocentrotus purpuratus]	9.44378e-26	82/296(27.70)	115	--	--	--	--
EVM0023464.1	--	K06236|0|ame:408394|GB19550; collagen alpha-1(XI) chain-like; K06236 collagen, type I/II/III/V/XI/XXIV/XXVII, alpha (A)	[W]	Extracellular structures	Collagen triple helix repeat (20 copies)	Collagen alpha-1(IV) chain (Precursor) GN=Cg25C OS=Drosophila melanogaster (Fruit fly) PE=2 SV=3	Uncharacterized protein {ECO:0000313|EnsemblMetazoa:GB52014-PA} OS=Apis mellifera (Honeybee) PE=4 SV=1	PREDICTED: collagen alpha-1(XI) chain-like isoform 1 [Apis mellifera]	0	757/1824(41.50)	757	Lottia gigantea hypothetical protein partial mRNA	1e-101	1653/2595(63.70)	381
EVM0011361.1	--	--	--	--	CUB domain	--	--	--	--	--	--	--	--	--	--
EVM0022986.1	--	K04824|1.69383e-69|lgi:LOTGIDRAFT_152541|hypothetical protein; K04824 amiloride-sensitive sodium channel subunit alpha (A)	[PT]	--	Amiloride-sensitive sodium channel	Degenerin unc-8 GN=unc-8 OS=Caenorhabditis elegans PE=2 SV=1	Amiloride-sensitive sodium channel subunit gamma {ECO:0000313|EMBL:EKC39945.1} OS=Crassostrea gigas (Pacific oyster) PE=3 SV=1	Amiloride-sensitive sodium channel subunit gamma [Crassostrea gigas]	2.57845e-69	142/378(37.57)	246	Lottia gigantea hypothetical protein partial mRNA	9e-10	94/129(72.87)	75.2
EVM0009209.1	--	--	--	--	--	--	Uncharacterized protein {ECO:0000313|EMBL:KFM71739.1} (Fragment) OS=Stegodyphus mimosarum PE=4 SV=1	hypothetical protein X975_17934, partial [Stegodyphus mimosarum]	3.29687e-55	108/287(37.63)	200	--	--	--	--
EVM0010639.1	--	--	[O]	Posttranslational modification, protein turnover, chaperones	--	--	Predicted protein {ECO:0000313|EMBL:EDO38608.1} OS=Nematostella vectensis (Starlet sea anemone) PE=3 SV=1	predicted protein [Nematostella vectensis]	2.15491e-06	19/44(43.18)	48	--	--	--	--
EVM0015530.1	--	--	--	--	Chitin binding Peritrophin-A domain	Probable endochitinase GN=cht-1 OS=Caenorhabditis elegans PE=1 SV=1	Endochitinase {ECO:0000313|EMBL:EKC39298.1} OS=Crassostrea gigas (Pacific oyster) PE=4 SV=1	Endochitinase [Crassostrea gigas]	1.24445e-52	103/289(35.64)	184	--	--	--	--
EVM0010555.1	--	--	[R]	General function prediction only	Leucine rich repeat	Protein slit C-product (Precursor) GN=sli OS=Drosophila melanogaster (Fruit fly) PE=1 SV=2	Leucine-rich repeat and immunoglobulin-like domain-containing nogo receptor-interacting protein 2 {ECO:0000313|EMBL:EKC42352.1} OS=Crassostrea gigas (Pacific oyster) PE=4 SV=1	Leucine-rich repeat and immunoglobulin-like domain-containing nogo receptor-interacting protein 2 [Crassostrea gigas]	2.12881e-180	304/642(47.35)	536	--	--	--	--
EVM0004812.1	Molecular Function: oxidoreductase activity (GO:0016491);;	K07418|9.64811e-138|lgi:LOTGIDRAFT_155365|hypothetical protein; K07418 cytochrome P450, family 2, subfamily J [EC:1.14.14.1] (A)	[Q]	Secondary metabolites biosynthesis, transport and catabolism	Cytochrome P450	Cytochrome P450 2L1 GN=CYP2L1 OS=Panulirus argus (Caribbean spiny lobster) PE=1 SV=1	Cytochrome P450 2C8 {ECO:0000313|EMBL:EKC29816.1} OS=Crassostrea gigas (Pacific oyster) PE=3 SV=1	Cytochrome P450 2C8 [Crassostrea gigas]	2.91612e-165	224/480(46.67)	485	--	--	--	--
EVM0019516.1	Molecular Function: kynurenine 3-monooxygenase activity (GO:0004502);; Cellular Component: mitochondrial outer membrane (GO:0005741);; Biological Process: aromatic amino acid family metabolic process (GO:0009072);; Biological Process: NAD biosynthetic process (GO:0009435);;	K00486|0|lgi:LOTGIDRAFT_220321|hypothetical protein; K00486 kynurenine 3-monooxygenase [EC:1.14.13.9] (A)	[CR]	--	FAD binding domain	Kynurenine 3-monooxygenase {ECO:0000255|HAMAP-Rule:MF_03018} GN=kh OS=Anopheles gambiae (African malaria mosquito) PE=3 SV=2	Kynurenine 3-monooxygenase {ECO:0000256|HAMAP-Rule:MF_03018} OS=Crassostrea gigas (Pacific oyster) PE=3 SV=1	Kynurenine 3-monooxygenase [Crassostrea gigas]	0	269/382(70.42)	585	Lottia gigantea hypothetical protein mRNA	6e-92	829/1228(67.51)	347
EVM0020596.1	--	--	[S]	Function unknown	Armadillo/beta-catenin-like repeat	Armadillo segment polarity protein GN=arm OS=Drosophila melanogaster (Fruit fly) PE=1 SV=1	Armadillo repeat-containing protein 4 {ECO:0000313|EMBL:EKC18845.1} OS=Crassostrea gigas (Pacific oyster) PE=4 SV=1	Armadillo repeat-containing protein 4 [Crassostrea gigas]	0	818/1068(76.59)	1554	Lottia gigantea hypothetical protein mRNA	0	2067/2863(72.20)	1523
EVM0016250.1	--	--	--	--	--	--	Uncharacterized protein {ECO:0000313|EMBL:EKC23855.1} OS=Crassostrea gigas (Pacific oyster) PE=4 SV=1	hypothetical protein CGI_10008863 [Crassostrea gigas]	1.76081e-13	57/205(27.80)	75	--	--	--	--
EVM0009695.1	--	--	[RP]	--	--	--	Putative uncharacterized protein {ECO:0000313|EMBL:EEN44459.1} OS=Branchiostoma floridae (Florida lancelet) PE=4 SV=1	hypothetical protein BRAFLDRAFT_63397 [Branchiostoma floridae]	8.84106e-82	208/705(29.50)	293	--	--	--	--
EVM0011426.1	--	K10654|1.63257e-146|lgi:LOTGIDRAFT_153495|hypothetical protein; K10654 tripartite motif-containing protein 55 (A)	[O]	Posttranslational modification, protein turnover, chaperones	B-box zinc finger	RING finger protein nhl-1 GN=nhl-1 OS=Caenorhabditis elegans PE=1 SV=2	Tripartite motif-containing protein 3 {ECO:0000313|EMBL:EKC40243.1} OS=Crassostrea gigas (Pacific oyster) PE=4 SV=1	Tripartite motif-containing protein 3 [Crassostrea gigas]	0	290/463(62.63)	578	PREDICTED: Aplysia californica tripartite motif-containing protein 2-like (LOC101856497), transcript variant X2, mRNA	2e-35	302/442(68.33)	159
EVM0001634.1	Biological Process: metabolic process (GO:0008152);;	K08069|1.01513e-161|lgi:LOTGIDRAFT_218395|hypothetical protein; K08069 pantetheine hydrolase [EC:3.5.1.92] (A)	[E]	Amino acid transport and metabolism	Carbon-nitrogen hydrolase	Symplectin {ECO:0000303|PubMed:12054553, ECO:0000303|PubMed:18997450} OS=Sthenoteuthis oualaniensis (Purpleback flying squid) PE=1 SV=2	Uncharacterized protein {ECO:0000313|EMBL:ESO89938.1} OS=Lottia gigantea (Giant owl limpet) PE=4 SV=1	hypothetical protein LOTGIDRAFT_218395 [Lottia gigantea]	1.57055e-161	229/469(48.83)	478	Lottia gigantea hypothetical protein partial mRNA	9e-08	171/260(65.77)	68
EVM0012930.1	--	--	--	--	--	--	Uncharacterized protein {ECO:0000313|EMBL:EKC41984.1} OS=Crassostrea gigas (Pacific oyster) PE=4 SV=1	hypothetical protein CGI_10028166 [Crassostrea gigas]	4.86398e-43	90/238(37.82)	155	--	--	--	--
EVM0013785.1	--	K14864|5.28067e-105|lgi:LOTGIDRAFT_221202|hypothetical protein; K14864 tRNA (cytidine32/guanosine34-2'-O)-methyltransferase [EC:2.1.1.205] (A)	[DR]	--	FtsJ-like methyltransferase	Putative tRNA (cytidine(32)/guanosine(34)-2&apos;-O)-methyltransferase {ECO:0000255|HAMAP-Rule:MF_03162} GN=R74.7 OS=Caenorhabditis elegans PE=3 SV=3	Putative tRNA (cytidine(32)/guanosine(34)-2'-O)-methyltransferase {ECO:0000256|HAMAP-Rule:MF_03162} OS=Crassostrea gigas (Pacific oyster) PE=3 SV=1	Putative ribosomal RNA methyltransferase 1 [Crassostrea gigas]	2.65841e-113	188/332(56.63)	339	PREDICTED: Saccoglossus kowalevskii putative tRNA (cytidine(32)/guanosine(34)-2'-O)-methyltransferase-like (LOC100370046), mRNA	2e-56	278/376(73.94)	228
EVM0012833.1	Molecular Function: protein kinase C activity (GO:0004697);; Molecular Function: ATP binding (GO:0005524);; Biological Process: protein phosphorylation (GO:0006468);;	K08791|0|lgi:LOTGIDRAFT_183748|hypothetical protein; K08791 serine/threonine-protein kinase LATS1/2 [EC:2.7.11.1] (A)	[D]	Cell cycle control, cell division, chromosome partitioning	Protein kinase domain	Serine/threonine-protein kinase Warts GN=wts OS=Drosophila melanogaster (Fruit fly) PE=1 SV=1	Serine/threonine-protein kinase LATS1 {ECO:0000313|EMBL:EKC41419.1} OS=Crassostrea gigas (Pacific oyster) PE=4 SV=1	Serine/threonine-protein kinase LATS1 [Crassostrea gigas]	0	659/1154(57.11)	1025	Lottia gigantea hypothetical protein mRNA	0	1067/1452(73.48)	834
EVM0013842.1	--	K17903|7.78313e-74|lgi:LOTGIDRAFT_204598|hypothetical protein; K17903 calcipressin-2 (A)	[TR]	--	Calcipressin	Protein sarah GN=sra OS=Drosophila melanogaster (Fruit fly) PE=1 SV=1	Calcipressin-1 {ECO:0000313|EMBL:EKC19530.1} OS=Crassostrea gigas (Pacific oyster) PE=4 SV=1	Calcipressin-1 [Crassostrea gigas]	1.51624e-85	123/183(67.21)	261	Lottia gigantea hypothetical protein mRNA	3e-48	344/493(69.78)	201
EVM0015119.1	--	K06975|1.71199e-25|bfo:BRAFLDRAFT_76741|hypothetical protein; K06975 (A)	--	--	GCN5-related N-acetyl-transferase	--	Putative uncharacterized protein {ECO:0000313|EMBL:EEN47308.1} OS=Branchiostoma floridae (Florida lancelet) PE=4 SV=1	PREDICTED: uncharacterized protein LOC101856878 [Aplysia californica]	1.25009e-30	58/130(44.62)	117	--	--	--	--
EVM0003133.1	--	K12373|0|lgi:LOTGIDRAFT_168843|hypothetical protein; K12373 hexosaminidase [EC:3.2.1.52] (A)	[G]	Carbohydrate transport and metabolism	Glycosyl hydrolase family 20, catalytic domain	Putative beta-hexosaminidase (Precursor) OS=Pinctada maxima (Silver-lipped pearl oyster) PE=1 SV=1	Uncharacterized protein {ECO:0000313|EMBL:ESO84391.1} OS=Lottia gigantea (Giant owl limpet) PE=4 SV=1	hypothetical protein LOTGIDRAFT_168843 [Lottia gigantea]	0	360/845(42.60)	647	Lottia gigantea hypothetical protein partial mRNA	5e-27	222/316(70.25)	132
EVM0000941.1	--	--	[S]	Function unknown	XK-related protein	Cell death abnormality protein 8 {ECO:0000250|UniProtKB:O17386} OS=Caenorhabditis briggsae PE=3 SV=1	XK-related protein {ECO:0000256|RuleBase:RU910716} OS=Crassostrea gigas (Pacific oyster) PE=3 SV=1	XK-related protein 6 [Crassostrea gigas]	4.81963e-63	150/476(31.51)	225	--	--	--	--
EVM0021044.1	Cellular Component: membrane (GO:0016020);;	K17356|6.82454e-77|lgi:LOTGIDRAFT_119219|hypothetical protein; K17356 tetraspanin-13/31 (A)	[R]	General function prediction only	Tetraspanin family	--	Tetraspanin-31 {ECO:0000313|EMBL:EKC23510.1} OS=Crassostrea gigas (Pacific oyster) PE=4 SV=1	PREDICTED: tetraspanin-13-like isoform X1 [Aplysia californica]	9.87364e-98	141/221(63.80)	293	Lottia gigantea hypothetical protein partial mRNA	1e-34	188/256(73.44)	156
EVM0020514.1	--	--	[R]	General function prediction only	Ankyrin repeats (3 copies)	Ankyrin repeat-containing protein DDB_G0279043 GN=DDB_G0279043 OS=Dictyostelium discoideum (Slime mold) PE=3 SV=1	Ankyrin repeat protein, putative {ECO:0000313|EMBL:EAX89157.1} (Fragment) OS=Trichomonas vaginalis PE=4 SV=1	ankyrin repeat protein [Trichomonas vaginalis G3]	1.37583e-15	44/96(45.83)	79	--	--	--	--
EVM0005065.1	--	--	--	--	--	Protein PF14_0175 GN=PF14_0175 OS=Plasmodium falciparum (isolate 3D7) PE=3 SV=1	Uncharacterized protein {ECO:0000313|EMBL:KER19578.1} OS=Opisthorchis viverrini PE=4 SV=1	PREDICTED: uncharacterized protein LOC101234266 [Hydra vulgaris]	4.27347e-44	53/234(22.65)	169	Fasciola hepatica genome assembly Fhepatica_v1 ,scaffold scaffold229_old	1e-49	377/549(68.67)	206
EVM0002525.1	--	--	--	--	--	--	Uncharacterized protein {ECO:0000313|EMBL:EKC31974.1} OS=Crassostrea gigas (Pacific oyster) PE=4 SV=1	hypothetical protein CGI_10022847 [Crassostrea gigas]	3.29856e-30	53/71(74.65)	123	--	--	--	--
EVM0009671.1	--	K16628|3.26815e-09|hgl:101718816|Col7a1; collagen, type VII, alpha 1; K16628 collagen, type VII, alpha (A)	[W]	Extracellular structures	von Willebrand factor type A domain	--	Uncharacterized protein {ECO:0000313|EMBL:EKC21333.1} OS=Crassostrea gigas (Pacific oyster) PE=4 SV=1	hypothetical protein CGI_10004086 [Crassostrea gigas]	1.40214e-28	74/214(34.58)	125	--	--	--	--
EVM0005809.1	--	--	[B]	Chromatin structure and dynamics	PHD-finger	--	Uncharacterized protein {ECO:0000313|EMBL:EKC35908.1} OS=Crassostrea gigas (Pacific oyster) PE=4 SV=1	hypothetical protein CGI_10024316 [Crassostrea gigas]	1.75309e-85	157/412(38.11)	283	--	--	--	--
EVM0009995.1	Cellular Component: mitochondrial intermembrane space (GO:0005758);; Biological Process: copper ion transport (GO:0006825);; Molecular Function: copper chaperone activity (GO:0016531);;	K02260|2.46635e-19|ecb:100146890|cytochrome c oxidase copper chaperone-like; K02260 cytochrome c oxidase assembly protein subunit 17 (A)	[O]	Posttranslational modification, protein turnover, chaperones	Cytochrome C oxidase copper chaperone (COX17)	Cytochrome c oxidase copper chaperone GN=cox17 OS=Dictyostelium discoideum (Slime mold) PE=3 SV=1	Uncharacterized protein {ECO:0000313|EMBL:EHJ78373.1} OS=Danaus plexippus (Monarch butterfly) PE=4 SV=1	hypothetical protein KGM_05994 [Danaus plexippus]	1.65023e-18	38/70(54.29)	79	PREDICTED: Diaphorina citri cytochrome c oxidase copper chaperone (LOC103516234), mRNA	6e-19	104/136(76.47)	102
EVM0003837.1	--	--	--	--	--	--	Uncharacterized protein {ECO:0000313|EMBL:EKC27757.1} OS=Crassostrea gigas (Pacific oyster) PE=4 SV=1	hypothetical protein CGI_10015671 [Crassostrea gigas]	3.43979e-79	127/240(52.92)	250	--	--	--	--
EVM0022449.1	Molecular Function: protein binding (GO:0005515);; Cellular Component: nucleus (GO:0005634);; Biological Process: cellularization (GO:0007349);; Biological Process: protein ubiquitination (GO:0016567);; Biological Process: regulation of proteolysis (GO:0030162);; Biological Process: establishment of ommatidial planar polarity (GO:0042067);; Biological Process: negative regulation of protein impor…	K10523|0|lgi:LOTGIDRAFT_232540|hypothetical protein; K10523 speckle-type POZ protein (A)	[DR]	--	BTB/POZ domain	Protein roadkill GN=rdx OS=Drosophila melanogaster (Fruit fly) PE=1 SV=2	Uncharacterized protein {ECO:0000313|EMBL:ESO94307.1} OS=Lottia gigantea (Giant owl limpet) PE=4 SV=1	PREDICTED: protein roadkill-like isoform X1 [Aplysia californica]	0	340/374(90.91)	701	Lottia gigantea hypothetical protein mRNA	0	883/1115(79.19)	966
EVM0002963.1	--	K10424|0|lgi:LOTGIDRAFT_223566|hypothetical protein; K10424 dynactin 2 (A)	[Z]	Cytoskeleton	Dynamitin	Probable dynactin subunit 2 OS=Anopheles gambiae (African malaria mosquito) PE=3 SV=3	Dynactin subunit 2 {ECO:0000313|EMBL:EKC27178.1} OS=Crassostrea gigas (Pacific oyster) PE=4 SV=1	Dynactin subunit 2 [Crassostrea gigas]	0	270/407(66.34)	546	Lottia gigantea hypothetical protein partial mRNA	1e-132	803/1148(69.95)	482
EVM0001229.1	Molecular Function: transferase activity (GO:0016740);;	K08104|1.18794e-85|cmk:103182576|hs3st5; heparan sulfate (glucosamine) 3-O-sulfotransferase 5; K08104 [heparan sulfate]-glucosamine 3-sulfotransferase 5 [EC:2.8.2.23] (A)	[O]	Posttranslational modification, protein turnover, chaperones	Sulfotransferase domain	Heparan sulfate N-sulfotransferase GN=sfl OS=Drosophila melanogaster (Fruit fly) PE=1 SV=1	Heparan sulfate glucosamine 3-O-sulfotransferase 5 {ECO:0000313|EMBL:EKC42020.1} OS=Crassostrea gigas (Pacific oyster) PE=4 SV=1	Heparan sulfate glucosamine 3-O-sulfotransferase 5 [Crassostrea gigas]	5.64837e-83	133/298(44.63)	265	--	--	--	--
EVM0020132.1	--	--	--	--	Domain of unknown function (DUF4602)	--	Uncharacterized protein {ECO:0000313|EMBL:EKC25269.1} OS=Crassostrea gigas (Pacific oyster) PE=4 SV=1	hypothetical protein CGI_10013401 [Crassostrea gigas]	2.41709e-37	70/110(63.64)	139	Lottia gigantea hypothetical protein mRNA	4e-15	139/198(70.20)	91.5
EVM0009875.1	--	K13868|0|lgi:LOTGIDRAFT_225086|hypothetical protein; K13868 solute carrier family 7 (L-type amino acid transporter), member 9 (A)	[E]	Amino acid transport and metabolism	Amino acid permease	--	B(0,+)-type amino acid transporter 1 {ECO:0000313|EMBL:EKC42119.1} OS=Crassostrea gigas (Pacific oyster) PE=4 SV=1	B(0,+)-type amino acid transporter 1 [Crassostrea gigas]	0	290/472(61.44)	565	Lottia gigantea hypothetical protein mRNA	1e-30	827/1301(63.57)	143
EVM0009493.1	--	--	--	--	--	--	Uncharacterized protein {ECO:0000313|EMBL:EKC33656.1} OS=Crassostrea gigas (Pacific oyster) PE=4 SV=1	hypothetical protein CGI_10007721 [Crassostrea gigas]	3.71555e-13	53/123(43.09)	73	--	--	--	--
EVM0014973.1	--	--	--	--	--	--	Uncharacterized protein {ECO:0000313|EMBL:EKC36700.1} OS=Crassostrea gigas (Pacific oyster) PE=4 SV=1	hypothetical protein CGI_10024928 [Crassostrea gigas]	2.96226e-09	39/121(32.23)	60	Meretrix meretrix clone MM03 microsatellite sequence	2e-38	110/120(91.67)	168
EVM0008995.1	--	--	--	--	--	--	Uncharacterized protein {ECO:0000313|EMBL:EKC29959.1} OS=Crassostrea gigas (Pacific oyster) PE=4 SV=1	hypothetical protein CGI_10015380 [Crassostrea gigas]	1.17482e-07	31/75(41.33)	52	--	--	--	--
EVM0017017.1	--	--	[R]	General function prediction only	Ankyrin repeats (3 copies)	Ankyrin repeat and KH domain-containing protein mask OS=Drosophila melanogaster (Fruit fly) PE=1 SV=2	Ankyrin repeat and SAM domain-containing protein 3 {ECO:0000313|EMBL:EKC35372.1} OS=Crassostrea gigas (Pacific oyster) PE=4 SV=1	Ankyrin repeat and SAM domain-containing protein 3 [Crassostrea gigas]	0	309/430(71.86)	579	Lottia gigantea hypothetical protein partial mRNA	6e-96	783/1156(67.73)	361
EVM0017131.1	--	--	--	--	C1q domain	--	Latent-transforming growth factor beta-binding protein 4 {ECO:0000313|EMBL:EKC34659.1} OS=Crassostrea gigas (Pacific oyster) PE=4 SV=1	Latent-transforming growth factor beta-binding protein 4 [Crassostrea gigas]	2.91912e-10	49/135(36.30)	65	--	--	--	--
EVM0002068.1	Biological Process: MAPK cascade (GO:0000165);; Molecular Function: nucleotide binding (GO:0000166);; Molecular Function: protein serine/threonine kinase activity (GO:0004674);; Biological Process: protein phosphorylation (GO:0006468);; Molecular Function: metal ion binding (GO:0046872);;	K04416|0|lgi:LOTGIDRAFT_162448|hypothetical protein; K04416 mitogen-activated protein kinase kinase kinase 1 [EC:2.7.11.25] (A)	--	--	Protein kinase domain	Mitogen-activated protein kinase kinase kinase A {ECO:0000303|PubMed:9832508} OS=Dictyostelium discoideum (Slime mold) PE=1 SV=2	Mitogen-activated protein kinase kinase kinase 1 {ECO:0000313|EMBL:EKC18156.1} OS=Crassostrea gigas (Pacific oyster) PE=4 SV=1	PREDICTED: mitogen-activated protein kinase kinase kinase 1-like isoform X3 [Aplysia californica]	0	410/710(57.75)	814	Lottia gigantea hypothetical protein partial mRNA	4e-132	735/1042(70.54)	482
EVM0010490.1	--	--	[T]	Signal transduction mechanisms	--	Latrophilin-like protein LAT-2 {ECO:0000312|EMBL:CCD61661.1, ECO:0000312|WormBase:B0286.2b} (Precursor) OS=Caenorhabditis elegans PE=2 SV=1	Uncharacterized protein {ECO:0000313|EMBL:ESO96891.1} OS=Lottia gigantea (Giant owl limpet) PE=4 SV=1	hypothetical protein LOTGIDRAFT_159640 [Lottia gigantea]	7.24436e-39	163/674(24.18)	161	--	--	--	--
EVM0006233.1	--	--	--	--	--	--	Uncharacterized protein {ECO:0000313|EMBL:EAS03535.1} OS=Tetrahymena thermophila (strain SB210) PE=4 SV=1	Phage tail fiber repeat family protein [Tetrahymena thermophila]	1.78365e-23	87/180(48.33)	105	Spirometra erinaceieuropaei genome assembly S_erinaceieuropaei ,scaffold SPER_scaffold0073068	5e-20	428/670(63.88)	107
EVM0022266.1	Biological Process: metabolic process (GO:0008152);;	K00953|0|lgi:LOTGIDRAFT_106425|hypothetical protein; K00953 FAD synthetase [EC:2.7.7.2] (A)	[EH]	--	Probable molybdopterin binding domain	FAD synthase region GN=R53.1 OS=Caenorhabditis elegans PE=3 SV=1	FAD synthetase {ECO:0000313|EMBL:EKC37260.1} OS=Crassostrea gigas (Pacific oyster) PE=4 SV=1	FAD synthetase [Crassostrea gigas]	0	332/489(67.89)	694	Lottia gigantea hypothetical protein partial mRNA	1e-69	411/572(71.85)	273
EVM0006075.1	Cellular Component: ribosome (GO:0005840);; Biological Process: ribosome biogenesis (GO:0042254);;	K14815|1.35272e-125|lgi:LOTGIDRAFT_145862|hypothetical protein; K14815 mRNA turnover protein 4 (A)	[A]	RNA processing and modification	Ribosomal protein L10	Ribosome assembly factor mrt4 {ECO:0000250|UniProtKB:P33201} OS=Dictyostelium discoideum (Slime mold) PE=3 SV=1	mRNA turnover protein 4-like protein {ECO:0000313|EMBL:EKC18102.1} OS=Crassostrea gigas (Pacific oyster) PE=3 SV=1	mRNA turnover protein 4-like protein [Crassostrea gigas]	7.10649e-129	177/232(76.29)	378	Lottia gigantea hypothetical protein partial mRNA	5e-109	499/673(74.15)	403
EVM0020728.1	Molecular Function: hydrolase activity (GO:0016787);;	--	[O]	Posttranslational modification, protein turnover, chaperones	Astacin (Peptidase family M12A)	Zinc metalloproteinase nas-13 (Precursor) GN=nas-13 OS=Caenorhabditis elegans PE=2 SV=5	Metalloendopeptidase {ECO:0000256|RuleBase:RU361183} OS=Crassostrea gigas (Pacific oyster) PE=3 SV=1	Zinc metalloproteinase nas-15 [Crassostrea gigas]	1.17335e-63	124/348(35.63)	231	Strongyloides stercoralis genome assembly S_stercoralis_PV0001 ,scaffold SSTP_contig0000050	1e-11	138/196(70.41)	82.4
EVM0016269.1	--	--	[F]	Nucleotide transport and metabolism	ENTH domain	Epsin GN=epnA OS=Dictyostelium discoideum (Slime mold) PE=3 SV=1	Clathrin interactor 1 {ECO:0000313|EMBL:EKC32147.1} OS=Crassostrea gigas (Pacific oyster) PE=4 SV=1	Clathrin interactor 1 [Crassostrea gigas]	0	367/721(50.90)	566	Lottia gigantea hypothetical protein partial mRNA	4e-84	295/373(79.09)	322
EVM0005871.1	--	--	[O]	Posttranslational modification, protein turnover, chaperones	Thrombospondin type 1 domain	Coadhesin {ECO:0000303|PubMed:23765379} (Fragment) OS=Acropora millepora (Staghorn coral) PE=1 SV=1	Thrombospondin-1 {ECO:0000313|EMBL:EKC29033.1} (Fragment) OS=Crassostrea gigas (Pacific oyster) PE=4 SV=1	Thrombospondin-1, partial [Crassostrea gigas]	6.33956e-27	47/104(45.19)	106	--	--	--	--
EVM0009780.1	--	--	--	--	--	--	Uncharacterized protein {ECO:0000313|EMBL:EKC25996.1} OS=Crassostrea gigas (Pacific oyster) PE=4 SV=1	hypothetical protein CGI_10016505 [Crassostrea gigas]	5.93622e-26	118/434(27.19)	114	--	--	--	--
EVM0008398.1	--	--	--	--	--	--	Protein jagged-2 {ECO:0000313|EMBL:EKC34371.1} OS=Crassostrea gigas (Pacific oyster) PE=4 SV=1	Protein jagged-2 [Crassostrea gigas]	1.38057e-50	104/297(35.02)	189	--	--	--	--
EVM0013586.1	--	K17726|0|lgi:LOTGIDRAFT_237658|hypothetical protein; K17726 leukotriene-B4 20-monooxygenase / phylloquinone omega-hydroxylase [EC:1.14.13.30 1.14.13.194] (A)	[QI]	--	Cytochrome P450	Cytochrome P450 4C1 GN=CYP4C1 OS=Blaberus discoidalis (Tropical cockroach) PE=2 SV=1	Cytochrome P450 {ECO:0000313|EMBL:AGC92781.1} OS=Meretrix meretrix (Asiatic hard clam) PE=2 SV=1	cytochrome P450 [Meretrix meretrix]	0	269/501(53.69)	568	Mytilus galloprovincialis cytochrome P450 family 4 (CYP4Y2v7) mRNA, partial cds	1e-43	375/556(67.45)	187
EVM0005917.1	Biological Process: defense response (GO:0006952);; Biological Process: multi-organism process (GO:0051704);;	K03334|6.05729e-06|phd:102342109|L-amino-acid oxidase-like; K03334 L-amino-acid oxidase [EC:1.4.3.2] (A)	--	--	Flavin containing amine oxidoreductase	L-amino-acid oxidase {ECO:0000303|PubMed:16155232} (Precursor) OS=Aplysia californica (California sea hare) PE=1 SV=1	Aplysianin-A {ECO:0000313|EMBL:EKC28674.1} OS=Crassostrea gigas (Pacific oyster) PE=4 SV=1	Aplysianin-A [Crassostrea gigas]	2.49847e-46	82/188(43.62)	164	--	--	--	--
EVM0014902.1	Cellular Component: plasma membrane (GO:0005886);; Biological Process: actin filament organization (GO:0007015);; Biological Process: cell adhesion (GO:0007155);; Biological Process: regulation of cell shape (GO:0008360);; Molecular Function: 1-phosphatidylinositol-4-phosphate 5-kinase activity (GO:0016308);; Molecular Function: 1-phosphatidylinositol-5-phosphate 4-kinase activity (GO:0016309);; …	K00920|4.21308e-169|bfo:BRAFLDRAFT_81009|hypothetical protein; K00920 1-phosphatidylinositol-5-phosphate 4-kinase [EC:2.7.1.149] (A)	[T]	Signal transduction mechanisms	Phosphatidylinositol-4-phosphate 5-Kinase	Probable phosphatidylinositol phosphate kinase DDB_G0267588 GN=DDB_G0267588 OS=Dictyostelium discoideum (Slime mold) PE=1 SV=1	Phosphatidylinositol-5-phosphate 4-kinase type-2 beta {ECO:0000313|EMBL:EKC39280.1} OS=Crassostrea gigas (Pacific oyster) PE=4 SV=1	Phosphatidylinositol-5-phosphate 4-kinase type-2 beta [Crassostrea gigas]	0	256/353(72.52)	533	PREDICTED: Microplitis demolitor phosphatidylinositol 5-phosphate 4-kinase type-2 alpha (LOC103573500), transcript variant X2, mRNA	1e-81	548/788(69.54)	313
EVM0013441.1	--	--	[H]	Coenzyme transport and metabolism	CUB domain	Exoskeleton protein RP43 (Precursor) OS=Riftia pachyptila (Vent tube worm) PE=1 SV=1	Uncharacterized protein {ECO:0000313|EMBL:EKC38769.1} OS=Crassostrea gigas (Pacific oyster) PE=4 SV=1	hypothetical protein CGI_10020445 [Crassostrea gigas]	4.16774e-36	73/177(41.24)	138	--	--	--	--
EVM0016487.1	--	--	--	--	Endonuclease/Exonuclease/phosphatase family	--	Uncharacterized protein {ECO:0000313|EMBL:ESO90541.1} OS=Lottia gigantea (Giant owl limpet) PE=4 SV=1	hypothetical protein LOTGIDRAFT_164129 [Lottia gigantea]	1.41569e-91	165/397(41.56)	306	--	--	--	--
EVM0010634.1	--	K16455|4.91176e-61|cmk:103176958|cep41; centrosomal protein 41kDa; K16455 centrosomal protein CEP41 (A)	--	--	Rhodanese-like domain	--	Uncharacterized protein {ECO:0000313|EMBL:ELU06339.1, ECO:0000313|EnsemblMetazoa:CapteP224847} OS=Capitella teleta (Polychaete worm) PE=4 SV=1	PREDICTED: centrosomal protein of 41 kDa-like [Aplysia californica]	8.79948e-74	137/277(49.46)	239	Lottia gigantea hypothetical protein partial mRNA	2e-40	220/299(73.58)	176
EVM0005451.1	--	--	--	--	--	--	Uncharacterized protein {ECO:0000313|EMBL:EKC40300.1} OS=Crassostrea gigas (Pacific oyster) PE=4 SV=1	hypothetical protein CGI_10023735 [Crassostrea gigas]	1.0794e-31	100/295(33.90)	132	--	--	--	--
EVM0017353.1	--	K09560|2.93134e-127|lgi:LOTGIDRAFT_64759|hypothetical protein; K09560 suppressor of tumorigenicity protein 13 (A)	[OT]	--	TPR repeat	Hsc70-interacting protein 2 {ECO:0000250|UniProtKB:P50503, ECO:0000312|EMBL:AAP31294.1} OS=Drosophila melanogaster (Fruit fly) PE=1 SV=2	Uncharacterized protein {ECO:0000313|EMBL:ESO93816.1} (Fragment) OS=Lottia gigantea (Giant owl limpet) PE=4 SV=1	PREDICTED: hsc70-interacting protein-like isoform X1 [Aplysia californica]	5.68424e-139	217/404(53.71)	411	Lottia gigantea hypothetical protein partial mRNA	7e-84	432/602(71.76)	320
EVM0008317.1	--	--	--	--	Transposase IS4	--	Uncharacterized protein {ECO:0000313|EnsemblMetazoa:SPU_001136-tr} OS=Strongylocentrotus purpuratus (Purple sea urchin) PE=4 SV=1	PREDICTED: piggyBac transposable element-derived protein 4-like [Aplysia californica]	3.01405e-72	153/482(31.74)	251	--	--	--	--
EVM0015731.1	--	--	--	--	--	--	Retinal homeobox protein Rx {ECO:0000313|EMBL:EKC37023.1} OS=Crassostrea gigas (Pacific oyster) PE=4 SV=1	Retinal homeobox protein Rx [Crassostrea gigas]	3.31766e-77	135/276(48.91)	276	--	--	--	--
EVM0001415.1	--	--	[S]	Function unknown	--	--	Uncharacterized protein {ECO:0000313|EMBL:ESO86458.1} (Fragment) OS=Lottia gigantea (Giant owl limpet) PE=4 SV=1	hypothetical protein LOTGIDRAFT_129225, partial [Lottia gigantea]	1.94528e-35	71/187(37.97)	133	--	--	--	--
EVM0011478.1	--	--	--	--	Zinc knuckle	--	Uncharacterized protein {ECO:0000313|EMBL:EKC41782.1} OS=Crassostrea gigas (Pacific oyster) PE=4 SV=1	hypothetical protein CGI_10021649 [Crassostrea gigas]	3.46185e-28	57/115(49.57)	118	--	--	--	--
EVM0000588.1	Molecular Function: electron carrier activity (GO:0009055);; Molecular Function: protein disulfide oxidoreductase activity (GO:0015035);; Biological Process: cell redox homeostasis (GO:0045454);;	K07390|7.34446e-69|lgi:LOTGIDRAFT_201172|hypothetical protein; K07390 monothiol glutaredoxin (A)	[O]	Posttranslational modification, protein turnover, chaperones	Glutaredoxin	Glutaredoxin-3 homolog GN=glrx3 OS=Dictyostelium discoideum (Slime mold) PE=3 SV=1	Glutaredoxin {ECO:0000256|PIRNR:PIRNR005894} OS=Lottia gigantea (Giant owl limpet) PE=3 SV=1	hypothetical protein LOTGIDRAFT_201172 [Lottia gigantea]	1.13629e-68	94/142(66.20)	213	Lottia gigantea hypothetical protein mRNA	5e-43	250/345(72.46)	183
EVM0007912.1	--	--	--	--	Uncharacterized conserved protein (DUF2358)	--	Uncharacterized protein {ECO:0000313|EMBL:JAA57929.1} OS=Rhipicephalus pulchellus PE=2 SV=1	PREDICTED: uncharacterized protein C6orf136 homolog [Bactrocera dorsalis]	1.14843e-06	34/127(26.77)	55	--	--	--	--
EVM0000242.1	--	--	--	--	Transposase IS4	--	Transposase {ECO:0000313|EMBL:ACT79641.1} OS=Acropora millepora (Staghorn coral) PE=4 SV=1	transposase [Acropora millepora]	4.04237e-48	87/235(37.02)	174	--	--	--	--
EVM0012199.1	Molecular Function: UDP-glucose 6-dehydrogenase activity (GO:0003979);; Molecular Function: NAD binding (GO:0051287);; Biological Process: oxidation-reduction process (GO:0055114);;	K00012|0|lgi:LOTGIDRAFT_225098|hypothetical protein; K00012 UDPglucose 6-dehydrogenase [EC:1.1.1.22] (A)	[GT]	--	UDP-glucose/GDP-mannose dehydrogenase family, NAD binding domain	UDP-glucose 6-dehydrogenase GN=sgl OS=Drosophila melanogaster (Fruit fly) PE=1 SV=1	UDP-glucose 6-dehydrogenase {ECO:0000256|PIRNR:PIRNR000124} OS=Crassostrea gigas (Pacific oyster) PE=3 SV=1	UDP-glucose 6-dehydrogenase [Crassostrea gigas]	0	368/476(77.31)	780	Lottia gigantea hypothetical protein partial mRNA	0	1031/1422(72.50)	774
EVM0009012.1	--	--	--	--	--	--	Putative uncharacterized protein {ECO:0000313|EMBL:EEN53980.1} OS=Branchiostoma floridae (Florida lancelet) PE=4 SV=1	hypothetical protein BRAFLDRAFT_79791 [Branchiostoma floridae]	7.48493e-116	197/500(39.40)	370	--	--	--	--
EVM0013303.1	--	K15779|0|lgi:LOTGIDRAFT_189430|hypothetical protein; K15779 phosphoglucomutase / phosphopentomutase [EC:5.4.2.2 5.4.2.7] (A)	[G]	Carbohydrate transport and metabolism	Phosphoglucomutase/phosphomannomutase, alpha/beta/alpha domain I	Probable phosphoglucomutase-2 GN=pgmB OS=Dictyostelium discoideum (Slime mold) PE=3 SV=1	Uncharacterized protein {ECO:0000313|EMBL:ESO94178.1} OS=Lottia gigantea (Giant owl limpet) PE=3 SV=1	PREDICTED: phosphoglucomutase-2-like isoform X1 [Aplysia californica]	0	387/599(64.61)	809	Lottia gigantea hypothetical protein mRNA	1e-89	709/1047(67.72)	340
EVM0002800.1	--	--	--	--	Profilin	Profilin-1A OS=Acanthamoeba castellanii (Amoeba) PE=1 SV=2	Uncharacterized protein {ECO:0000313|EMBL:ESO82131.1} OS=Lottia gigantea (Giant owl limpet) PE=4 SV=1	hypothetical protein LOTGIDRAFT_237126 [Lottia gigantea]	1.37737e-21	59/141(41.84)	92	--	--	--	--
EVM0012859.1	--	K04715|1.04989e-37|acs:100566923|ceramide kinase-like; K04715 ceramide kinase [EC:2.7.1.138] (A)	[IT]	--	Diacylglycerol kinase catalytic domain	Ceramide kinase 1 GN=T10B11.2 OS=Caenorhabditis elegans PE=3 SV=1	Dynein heavy chain 10, axonemal {ECO:0000313|EMBL:EKC41048.1} OS=Crassostrea gigas (Pacific oyster) PE=4 SV=1	Dynein heavy chain 10, axonemal [Crassostrea gigas]	4.5121e-53	131/407(32.19)	201	--	--	--	--
EVM0014049.1	--	K04725|4.44438e-60|acs:100557644|xiap; X-linked inhibitor of apoptosis; K04725 E3 ubiquitin-protein ligase XIAP (A)	[DR]	--	Inhibitor of Apoptosis domain	Apoptosis 2 inhibitor GN=Iap2 OS=Drosophila melanogaster (Fruit fly) PE=2 SV=3	Baculoviral IAP repeat-containing protein, putative {ECO:0000313|EMBL:EEB10965.1} OS=Pediculus humanus subsp. corporis (Body louse) PE=4 SV=1	Baculoviral IAP repeat-containing protein, putative [Pediculus humanus corporis]	2.82432e-59	138/448(30.80)	207	Crassostrea gigas inhibitor of apoptosis protein mRNA, complete cds	2e-09	108/153(70.59)	73.4
EVM0015436.1	--	K04402|5.2227e-36|lgi:LOTGIDRAFT_165742|hypothetical protein; K04402 growth arrest and DNA-damage-inducible protein (A)	--	--	Ribosomal protein L7Ae/L30e/S12e/Gadd45 family	--	Uncharacterized protein {ECO:0000313|EMBL:ESO88301.1} OS=Lottia gigantea (Giant owl limpet) PE=4 SV=1	hypothetical protein LOTGIDRAFT_165742 [Lottia gigantea]	8.08022e-36	67/165(40.61)	130	--	--	--	--
EVM0020663.1	--	--	--	--	Protein of unknown function (DUF455)	--	Uncharacterized protein {ECO:0000313|EMBL:EKC34829.1} OS=Crassostrea gigas (Pacific oyster) PE=4 SV=1	hypothetical protein CGI_10022532 [Crassostrea gigas]	1.89038e-161	243/426(57.04)	472	PREDICTED: Strongylocentrotus purpuratus uncharacterized LOC588772 (LOC588772), mRNA	2e-47	391/575(68.00)	199
EVM0007983.1	--	K09329|4.01018e-72|lgi:LOTGIDRAFT_120179|hypothetical protein; K09329 paired mesoderm homeobox protein (A)	[R]	General function prediction only	--	--	Uncharacterized protein {ECO:0000313|EMBL:ESO92882.1} OS=Lottia gigantea (Giant owl limpet) PE=4 SV=1	hypothetical protein LOTGIDRAFT_120179 [Lottia gigantea]	6.20429e-72	129/255(50.59)	228	Lottia gigantea hypothetical protein partial mRNA	1e-27	234/339(69.03)	132
EVM0012194.1	--	K09228|1.18232e-74|ola:101169973|zinc finger protein Xfin-like; K09228 KRAB domain-containing zinc finger protein (A)	[R]	General function prediction only	Zinc finger, C2H2 type	Krueppel homolog 1 GN=Kr-h1 OS=Drosophila melanogaster (Fruit fly) PE=2 SV=2	Uncharacterized protein {ECO:0000313|EnsemblMetazoa:ACYPI004834-PA} OS=Acyrthosiphon pisum (Pea aphid) PE=4 SV=2	PREDICTED: zinc finger protein 845-like [Acyrthosiphon pisum]	6.9166e-73	190/632(30.06)	264	--	--	--	--
EVM0012942.1	--	K14035|8.77801e-72|isc:IscW_ISCW009328|nuclear hormone receptor 48, putative; K14035 nuclear receptor subfamily 1 group I (A)	[T]	Signal transduction mechanisms	Zinc finger, C4 type (two domains)	Ecdysone receptor GN=EcR OS=Bombyx mori (Silk moth) PE=2 SV=1	Vitamin D3 receptor B {ECO:0000313|EMBL:EKC27734.1} OS=Crassostrea gigas (Pacific oyster) PE=3 SV=1	Vitamin D3 receptor B [Crassostrea gigas]	0	298/424(70.28)	590	PREDICTED: Aplysia californica nuclear hormone receptor HR96-like (LOC101846778), transcript variant X2, mRNA	1e-37	211/290(72.76)	167
EVM0012357.1	--	--	[WV]	--	--	--	IgGFc-binding protein {ECO:0000313|EMBL:EKC35248.1} OS=Crassostrea gigas (Pacific oyster) PE=4 SV=1	IgGFc-binding protein [Crassostrea gigas]	1.10672e-35	118/417(28.30)	145	--	--	--	--
EVM0013424.1	Cellular Component: spindle pole (GO:0000922);; Molecular Function: calmodulin-dependent protein kinase activity (GO:0004683);; Molecular Function: calcium ion binding (GO:0005509);; Biological Process: detection of calcium ion (GO:0005513);; Molecular Function: calmodulin binding (GO:0005516);; Molecular Function: ATP binding (GO:0005524);; Cellular Component: centriole (GO:0005814);; Cellular C…	K02183|1.28769e-68|mze:101482160|calmodulin-like; K02183 calmodulin (A)	[T]	Signal transduction mechanisms	EF hand	Calmodulin OS=Metridium senile (Brown sea anemone) PE=1 SV=3	Calmodulin {ECO:0000313|EMBL:ACI15835.1} OS=Procambarus clarkii (Red swamp crayfish) PE=2 SV=1	calmodulin [Procambarus clarkii]	6.29534e-69	106/146(72.60)	214	Lottia gigantea hypothetical protein partial mRNA	5e-62	303/414(73.19)	246
EVM0021876.1	--	--	[R]	General function prediction only	Zinc finger, C2H2 type	Krueppel homolog 1 GN=Kr-h1 OS=Drosophila melanogaster (Fruit fly) PE=2 SV=2	Uncharacterized protein {ECO:0000313|EnsemblMetazoa:ACYPI004834-PA} OS=Acyrthosiphon pisum (Pea aphid) PE=4 SV=2	PREDICTED: zinc finger protein 845-like [Acyrthosiphon pisum]	7.90959e-60	148/473(31.29)	222	--	--	--	--
EVM0017363.1	--	--	--	--	--	--	Uncharacterized protein {ECO:0000313|EnsemblMetazoa:PAC:15711559} OS=Amphimedon queenslandica (Sponge) PE=4 SV=1	PREDICTED: hypothetical protein LOC100636468 [Amphimedon queenslandica]	1.14486e-09	34/93(36.56)	62	--	--	--	--
EVM0018215.1	--	--	--	--	--	--	HSPB1-associated protein 1 {ECO:0000313|EMBL:EKC31176.1} OS=Crassostrea gigas (Pacific oyster) PE=4 SV=1	HSPB1-associated protein 1 [Crassostrea gigas]	5.91472e-39	77/164(46.95)	147	--	--	--	--
EVM0001551.1	--	--	--	--	Chitin binding Peritrophin-A domain	--	Uncharacterized protein {ECO:0000313|EMBL:EKC27126.1} OS=Crassostrea gigas (Pacific oyster) PE=4 SV=1	hypothetical protein CGI_10013259 [Crassostrea gigas]	6.73993e-52	94/228(41.23)	176	--	--	--	--
EVM0021353.1	Molecular Function: ion channel activity (GO:0005216);; Biological Process: ion transport (GO:0006811);;	K15381|6.04405e-96|bfo:BRAFLDRAFT_226012|hypothetical protein; K15381 MFS transporter, FLVCR family, disrupted in renal carcinoma protein 2 (A)	[R]	General function prediction only	Major Facilitator Superfamily	Uncharacterized MFS-type transporter C09D4.1 GN=C09D4.1 OS=Caenorhabditis elegans PE=3 SV=2	Disrupted in renal carcinoma protein 2-like protein {ECO:0000313|EMBL:EKC37152.1} OS=Crassostrea gigas (Pacific oyster) PE=4 SV=1	Disrupted in renal carcinoma protein 2-like protein [Crassostrea gigas]	1.87615e-133	193/395(48.86)	398	--	--	--	--
EVM0019554.1	--	K10432|7.29744e-13|bta:518794|MAP6; microtubule-associated protein 6; K10432 microtubule-associated protein 6 (A)	--	--	--	--	Uncharacterized protein {ECO:0000313|EnsemblMetazoa:GB51021-PA} OS=Apis mellifera (Honeybee) PE=4 SV=1	predicted protein [Nematostella vectensis]	6.49511e-09	36/107(33.64)	62	--	--	--	--
EVM0009035.1	--	--	--	--	--	--	Predicted protein {ECO:0000313|EMBL:EDO47885.1} (Fragment) OS=Nematostella vectensis (Starlet sea anemone) PE=4 SV=1	predicted protein [Nematostella vectensis]	5.93149e-23	91/321(28.35)	103	--	--	--	--
EVM0012496.1	--	--	--	--	--	--	Uncharacterized protein {ECO:0000313|EnsemblMetazoa:ACYPI37155-PA} OS=Acyrthosiphon pisum (Pea aphid) PE=4 SV=2	PREDICTED: 52 kDa repressor of the inhibitor of the protein kinase-like [Acyrthosiphon pisum]	7.67549e-68	146/414(35.27)	230	--	--	--	--
EVM0009039.1	Cellular Component: intracellular (GO:0005622);;	K02863|2.4892e-30|nvi:100122067|39S ribosomal protein L1, mitochondrial; K02863 large subunit ribosomal protein L1 (A)	[J]	Translation, ribosomal structure and biogenesis	Ribosomal protein L1p/L10e family	--	39S ribosomal protein L1, mitochondrial {ECO:0000313|EMBL:EGI62583.1} OS=Acromyrmex echinatior (Panamanian leafcutter ant) PE=4 SV=1	PREDICTED: 39S ribosomal protein L1, mitochondrial [Acromyrmex echinatior]	5.21359e-31	79/255(30.98)	127	--	--	--	--
EVM0012623.2	--	K07819|6.45634e-79|lgi:LOTGIDRAFT_105149|hypothetical protein; K07819 beta-1,3-galactosyltransferase 1 [EC:2.4.1.-] (A)	[G]	Carbohydrate transport and metabolism	Galactosyltransferase	Beta-1,3-galactosyltransferase brn GN=brn OS=Drosophila melanogaster (Fruit fly) PE=2 SV=2	Beta-1,3-galactosyltransferase 1 {ECO:0000313|EMBL:EKC18740.1} OS=Crassostrea gigas (Pacific oyster) PE=4 SV=1	Beta-1,3-galactosyltransferase 1 [Crassostrea gigas]	4.0287e-79	126/277(45.49)	260	Lottia gigantea hypothetical protein partial mRNA	3e-12	92/123(74.80)	82.4
EVM0013979.1	Molecular Function: catalytic activity (GO:0003824);;	K18418|1.18489e-75|phi:102107163|ERI3; ERI1 exoribonuclease family member 3; K18418 ERI1 exoribonuclease 3 [EC:3.1.-.-] (A)	[L]	Replication, recombination and repair	Exonuclease	3&apos;-5&apos; exonuclease eri-1 GN=eri-1 OS=Caenorhabditis elegans PE=1 SV=2	Uncharacterized protein {ECO:0000313|EnsemblMetazoa:SPU_014778-tr} OS=Strongylocentrotus purpuratus (Purple sea urchin) PE=4 SV=1	PREDICTED: ERI1 exoribonuclease 3-like [Aplysia californica]	2.56935e-77	113/206(54.85)	247	Lottia gigantea hypothetical protein partial mRNA	9e-30	278/405(68.64)	140
EVM0013031.1	--	--	--	--	--	--	Uncharacterized protein {ECO:0000313|EnsemblMetazoa:RPRC011562-PA} (Fragment) OS=Rhodnius prolixus (Triatomid bug) PE=4 SV=1	--	--	--	--	--	--	--	--
EVM0000030.1	--	--	[R]	General function prediction only	TPR repeat	STI1-like protein GN=PF14_0324 OS=Plasmodium falciparum (isolate 3D7) PE=3 SV=1	Uncharacterized protein {ECO:0000313|EMBL:ESP03306.1} (Fragment) OS=Lottia gigantea (Giant owl limpet) PE=4 SV=1	hypothetical protein LOTGIDRAFT_56543, partial [Lottia gigantea]	1.68979e-68	101/172(58.72)	219	PREDICTED: Saccoglossus kowalevskii tetratricopeptide repeat protein 33-like (LOC100370545), mRNA	8e-31	251/360(69.72)	143
EVM0013205.1	--	K14387|0|lgi:LOTGIDRAFT_177946|hypothetical protein; K14387 solute carrier family 5 (high affinity choline transporter), member 7 (A)	[I]	Lipid transport and metabolism	Sodium:solute symporter family	High-affinity choline transporter 1 GN=CG7708 OS=Drosophila melanogaster (Fruit fly) PE=2 SV=2	High-affinity choline transporter 1 {ECO:0000313|EMBL:EKC31381.1} OS=Crassostrea gigas (Pacific oyster) PE=3 SV=1	High-affinity choline transporter 1 [Crassostrea gigas]	0	300/516(58.14)	607	Aedes aegypti high-affinity choline transporter partial mRNA	2e-17	194/284(68.31)	100
EVM0009931.1	--	--	--	--	--	--	Uncharacterized protein {ECO:0000313|EnsemblMetazoa:SPU_027103-tr} OS=Strongylocentrotus purpuratus (Purple sea urchin) PE=4 SV=1	hypothetical protein LOTGIDRAFT_175819 [Lottia gigantea]	2.26106e-11	43/135(31.85)	65	--	--	--	--
EVM0002086.1	--	--	[I]	Lipid transport and metabolism	Calcineurin-like phosphoesterase	Sphingomyelinase phosphodiesterase C (Precursor) GN=sgmC OS=Dictyostelium discoideum (Slime mold) PE=3 SV=1	Acid sphingomyelinase-like phosphodiesterase 3b {ECO:0000313|EMBL:EKC41652.1} OS=Crassostrea gigas (Pacific oyster) PE=4 SV=1	Acid sphingomyelinase-like phosphodiesterase 3b [Crassostrea gigas]	8.24583e-152	212/407(52.09)	448	--	--	--	--
EVM0012387.1	--	K14613|1.57941e-164|lgi:LOTGIDRAFT_152593|hypothetical protein; K14613 MFS transporter, PCFT/HCP family, solute carrier family 46 (folate transporter), member 1/3 (A)	[R]	General function prediction only	Major Facilitator Superfamily	--	Solute carrier family 46 member 3 {ECO:0000313|EMBL:EKC33176.1} OS=Crassostrea gigas (Pacific oyster) PE=4 SV=1	Solute carrier family 46 member 3 [Crassostrea gigas]	0	272/500(54.40)	561	Lottia gigantea hypothetical protein partial mRNA	1e-24	352/538(65.43)	123
EVM0016974.1	--	--	--	--	--	--	Uncharacterized protein {ECO:0000313|EMBL:EKC26571.1} OS=Crassostrea gigas (Pacific oyster) PE=4 SV=1	hypothetical protein CGI_10010475 [Crassostrea gigas]	1.46831e-41	91/283(32.16)	152	--	--	--	--
EVM0014018.1	--	--	--	--	Domain of unknown function (DUF4505)	UPF0598 protein CG30010 GN=CG30010 OS=Drosophila melanogaster (Fruit fly) PE=2 SV=1	Uncharacterized protein {ECO:0000313|EMBL:ESO90829.1} OS=Lottia gigantea (Giant owl limpet) PE=4 SV=1	PREDICTED: UPF0598 protein C8orf82 homolog isoform X2 [Aplysia californica]	1.69609e-74	114/168(67.86)	231	Lottia gigantea hypothetical protein mRNA	3e-53	313/435(71.95)	217
EVM0005397.1	--	K00814|1.94205e-108|lgi:LOTGIDRAFT_114341|hypothetical protein; K00814 alanine transaminase [EC:2.6.1.2] (A)	[E]	Amino acid transport and metabolism	Aminotransferase class I and II	Probable alanine aminotransferase, mitochondrial (Precursor) GN=gpt OS=Dictyostelium discoideum (Slime mold) PE=3 SV=1	Alanine aminotransferase 2 {ECO:0000313|EMBL:EKC33186.1} OS=Crassostrea gigas (Pacific oyster) PE=4 SV=1	Alanine aminotransferase 2 [Crassostrea gigas]	4.13127e-109	177/421(42.04)	342	--	--	--	--
EVM0020432.1	--	--	[R]	General function prediction only	Fibrinogen beta and gamma chains, C-terminal globular domain	Fibrinogen-like protein A (Precursor) OS=Parastichopus parvimensis (Warty sea cucumber) PE=2 SV=1	Uncharacterized protein {ECO:0000313|EMBL:ESP02958.1} (Fragment) OS=Lottia gigantea (Giant owl limpet) PE=4 SV=1	hypothetical protein HELRODRAFT_80823, partial [Helobdella robusta]	4.63796e-26	71/198(35.86)	108	--	--	--	--
EVM0002501.1	--	--	--	--	C1q domain	--	Complement C1q tumor necrosis factor-related protein 4 {ECO:0000313|EMBL:EKC25476.1} OS=Crassostrea gigas (Pacific oyster) PE=4 SV=1	Complement C1q tumor necrosis factor-related protein 4 [Crassostrea gigas]	5.42201e-07	24/65(36.92)	52	--	--	--	--
EVM0015824.1	--	--	--	--	Immediate early response protein (IER)	--	Uncharacterized protein {ECO:0000313|EMBL:EKC20839.1} OS=Crassostrea gigas (Pacific oyster) PE=4 SV=1	hypothetical protein CGI_10005238 [Crassostrea gigas]	1.78342e-68	159/338(47.04)	224	Scapharca broughtonii clone KH52 microsatellite sequence	0	965/978(98.67)	1703
EVM0015920.1	Molecular Function: RNA polymerase II transcription cofactor activity (GO:0001104);; Biological Process: regulation of transcription, DNA-templated (GO:0006355);; Cellular Component: mediator complex (GO:0016592);;	K15153|2.74737e-65|lgi:LOTGIDRAFT_153089|hypothetical protein; K15153 mediator of RNA polymerase II transcription subunit 31 (A)	[KL]	--	SOH1	Mediator of RNA polymerase II transcription subunit 31 GN=MED31 OS=Aedes aegypti (Yellowfever mosquito) PE=3 SV=1	Mediator of RNA polymerase II subunit 31 {ECO:0000313|EMBL:AFJ91789.1} OS=Ostrea edulis (Native oyster) PE=2 SV=1	mediator of RNA polymerase II subunit 31 [Ostrea edulis]	3.08589e-73	108/134(80.60)	224	Ostrea edulis isolate M13F.07 mediator of RNA polymerase II subunit 31 mRNA, complete cds	4e-76	269/340(79.12)	293
EVM0020064.1	--	--	[DO]	--	Anaphase-promoting complex subunit 4 WD40 domain	Abnormal embryogenesis protein 30 GN=emb-30 OS=Caenorhabditis elegans PE=1 SV=4	Anaphase-promoting complex subunit 4 {ECO:0000313|EMBL:EKC36338.1} OS=Crassostrea gigas (Pacific oyster) PE=4 SV=1	Anaphase-promoting complex subunit 4 [Crassostrea gigas]	1.2693e-125	194/298(65.10)	387	Lottia gigantea hypothetical protein partial mRNA	3e-37	157/201(78.11)	165
EVM0004457.1	Molecular Function: structural constituent of ribosome (GO:0003735);; Cellular Component: ribosome (GO:0005840);; Biological Process: translation (GO:0006412);;	K02934|2.21607e-101|hro:HELRODRAFT_75097|hypothetical protein; K02934 large subunit ribosomal protein L6e (A)	[J]	Translation, ribosomal structure and biogenesis	Ribosomal protein L6e	60S ribosomal protein L6 GN=rpl-6 OS=Caenorhabditis elegans PE=1 SV=1	Ribosomal protein L6e {ECO:0000313|EMBL:AIL82426.1} (Fragment) OS=Mytilus trossulus (Blue mussel) PE=2 SV=1	60S ribosomal protein L6, partial [Azumapecten farreri]	2.41551e-116	162/215(75.35)	339	PREDICTED: Aplysia californica 60S ribosomal protein L6-like (LOC101858181), mRNA	3e-73	396/550(72.00)	284
EVM0017969.1	--	--	[A]	RNA processing and modification	RNB domain	Regulator of nonsense transcripts 1 homolog GN=Upf1 OS=Drosophila melanogaster (Fruit fly) PE=1 SV=2	Uncharacterized protein {ECO:0000313|EMBL:EKC29228.1} OS=Crassostrea gigas (Pacific oyster) PE=4 SV=1	hypothetical protein CGI_10027441 [Crassostrea gigas]	0	686/1753(39.13)	1197	Lottia gigantea hypothetical protein partial mRNA	4e-19	196/287(68.29)	107
EVM0014113.1	--	--	--	--	RNA recognition motif. (a.k.a. RRM, RBD, or RNP domain)	--	Uncharacterized protein {ECO:0000313|EMBL:ESP04949.1} OS=Lottia gigantea (Giant owl limpet) PE=4 SV=1	hypothetical protein LOTGIDRAFT_184925 [Lottia gigantea]	0	290/573(50.61)	558	Lottia gigantea hypothetical protein partial mRNA	3e-72	615/906(67.88)	282
EVM0009101.1	--	--	--	--	--	--	Uncharacterized protein {ECO:0000313|EMBL:ESO98635.1} OS=Lottia gigantea (Giant owl limpet) PE=4 SV=1	PREDICTED: uncharacterized protein LOC101852406 isoform X1 [Aplysia californica]	1.47618e-78	125/229(54.59)	245	Lottia gigantea hypothetical protein mRNA	2e-11	290/448(64.73)	78.8
EVM0000166.1	--	--	--	--	GDSL-like Lipase/Acylhydrolase family	--	Uncharacterized protein {ECO:0000313|EMBL:EKC18606.1} OS=Crassostrea gigas (Pacific oyster) PE=4 SV=1	hypothetical protein CGI_10011734 [Crassostrea gigas]	1.67116e-31	62/145(42.76)	130	--	--	--	--
EVM0002753.1	--	--	--	--	Transposase IS4	--	Putative tick transposon {ECO:0000313|EMBL:JAA62622.1} (Fragment) OS=Rhipicephalus pulchellus PE=2 SV=1	transposase [Acropora millepora]	4.23349e-17	56/205(27.32)	87	--	--	--	--
EVM0012265.1	--	K00699|2.26531e-79|lgi:LOTGIDRAFT_134668|hypothetical protein; K00699 glucuronosyltransferase [EC:2.4.1.17] (A)	[GC]	--	UDP-glucoronosyl and UDP-glucosyl transferase	Putative UDP-glucuronosyltransferase ugt-58 (Precursor) GN=ugt-58 OS=Caenorhabditis elegans PE=3 SV=2	Uncharacterized protein {ECO:0000313|EMBL:ELU09773.1, ECO:0000313|EnsemblMetazoa:CapteP100731} (Fragment) OS=Capitella teleta (Polychaete worm) PE=3 SV=1	hypothetical protein CAPTEDRAFT_100731, partial [Capitella teleta]	5.26036e-88	162/474(34.18)	287	Trichoplax adhaerens hypothetical protein, mRNA	1e-06	52/63(82.54)	64.4
EVM0015906.1	--	--	[M]	Cell wall/membrane/envelope biogenesis	Ankyrin repeats (3 copies)	Ankyrin repeat, PH and SEC7 domain containing protein secG GN=secG OS=Dictyostelium discoideum (Slime mold) PE=2 SV=1	Uncharacterized protein {ECO:0000313|EnsemblMetazoa:SPU_025274-tr} OS=Strongylocentrotus purpuratus (Purple sea urchin) PE=4 SV=1	ankyrin 2,3/unc44 [Aedes aegypti]	1.38786e-174	358/777(46.07)	536	--	--	--	--
EVM0005125.1	--	--	--	--	Domain of unknown function (DUF4414)	--	--	--	--	--	--	--	--	--	--
EVM0021285.1	--	K06238|1.05264e-86|lgi:LOTGIDRAFT_234764|hypothetical protein; K06238 collagen, type VI, alpha (A)	[T]	Signal transduction mechanisms	von Willebrand factor type A domain	Transmembrane cell adhesion receptor mua-3 (Precursor) GN=mua-3 OS=Caenorhabditis elegans PE=1 SV=2	Uncharacterized protein {ECO:0000313|EMBL:ESO87968.1} OS=Lottia gigantea (Giant owl limpet) PE=4 SV=1	hypothetical protein LOTGIDRAFT_234764 [Lottia gigantea]	1.62858e-86	174/402(43.28)	297	--	--	--	--
EVM0022719.1	--	--	--	--	--	--	Uncharacterized protein {ECO:0000313|EMBL:EKC34336.1} OS=Crassostrea gigas (Pacific oyster) PE=4 SV=1	hypothetical protein CGI_10023442 [Crassostrea gigas]	4.59781e-26	144/486(29.63)	121	--	--	--	--
EVM0008849.1	Cellular Component: mitochondrial envelope (GO:0005740);; Biological Process: transport (GO:0006810);; Cellular Component: membrane (GO:0016020);;	K15116|3.70651e-123|tca:663998|solute carrier family 25 member 36-A; K15116 solute carrier family 25, member 33/36 (A)	[C]	Energy production and conversion	Mitochondrial carrier protein	Mitochondrial substrate carrier family protein W GN=mcfW OS=Dictyostelium discoideum (Slime mold) PE=3 SV=1	Solute carrier family 25 member 36 {ECO:0000313|EMBL:KDR24076.1} (Fragment) OS=Zootermopsis nevadensis (Dampwood termite) PE=3 SV=1	Solute carrier family 25 member 36, partial [Zootermopsis nevadensis]	2.54094e-131	199/338(58.88)	387	PREDICTED: Acyrthosiphon pisum solute carrier family 25 member 36 (LOC100169180), mRNA	5e-28	274/404(67.82)	134
EVM0023043.1	Molecular Function: histone acetyltransferase activity (GO:0004402);; Biological Process: histone acetylation (GO:0016573);;	K04508|0|lgi:LOTGIDRAFT_225956|hypothetical protein; K04508 transducin (beta)-like 1 (A)	[B]	Chromatin structure and dynamics	WD domain, G-beta repeat	F-box-like/WD repeat-containing protein ebi GN=ebi OS=Drosophila melanogaster (Fruit fly) PE=1 SV=2	F-box-like/WD repeat-containing protein TBL1XR1 {ECO:0000313|EMBL:EKC41759.1} OS=Crassostrea gigas (Pacific oyster) PE=4 SV=1	F-box-like/WD repeat-containing protein TBL1XR1 [Crassostrea gigas]	0	441/488(90.37)	918	Lottia gigantea hypothetical protein mRNA	0	1159/1471(78.79)	1245
EVM0005669.1	--	--	[X]	--	Uncharacterised protein family UPF0546	Transmembrane protein 234 homolog GN=AGAP012180 OS=Anopheles gambiae (African malaria mosquito) PE=3 SV=1	Uncharacterized protein {ECO:0000313|EMBL:EKC30020.1} OS=Crassostrea gigas (Pacific oyster) PE=4 SV=1	PREDICTED: transmembrane protein 234 homolog [Aplysia californica]	7.6955e-55	86/128(67.19)	176	Lottia gigantea hypothetical protein partial mRNA	6e-35	243/344(70.64)	156
EVM0021582.1	Molecular Function: catalytic activity (GO:0003824);; Molecular Function: binding (GO:0005488);; Biological Process: nucleobase-containing compound metabolic process (GO:0006139);;	--	--	--	--	--	Uncharacterized protein {ECO:0000313|EMBL:EKC23049.1} OS=Crassostrea gigas (Pacific oyster) PE=4 SV=1	hypothetical protein CGI_10000765 [Crassostrea gigas]	1.00526e-59	106/224(47.32)	211	--	--	--	--
EVM0008705.1	--	--	[TW]	--	Scavenger receptor cysteine-rich domain	Scavenger receptor cysteine-rich domain superfamily protein {ECO:0000312|EMBL:BAK39578.1} (Precursor) OS=Patiria pectinifera (Starfish) PE=1 SV=1	Uncharacterized protein {ECO:0000313|EMBL:ESN98427.1, ECO:0000313|EnsemblMetazoa:HelroP176894} OS=Helobdella robusta (Californian leech) PE=4 SV=1	PREDICTED: uncharacterized protein LOC100371179 [Saccoglossus kowalevskii]	0	453/1202(37.69)	798	PREDICTED: Saccoglossus kowalevskii uncharacterized LOC100371179 (LOC100371179), mRNA	2e-31	504/778(64.78)	149
EVM0013396.1	--	--	--	--	--	--	Uncharacterized protein {ECO:0000313|EMBL:EKC39433.1} OS=Crassostrea gigas (Pacific oyster) PE=4 SV=1	hypothetical protein CGI_10020036 [Crassostrea gigas]	0	435/907(47.96)	731	--	--	--	--
EVM0005460.1	Molecular Function: translation initiation factor activity (GO:0003743);; Biological Process: translational initiation (GO:0006413);;	K11593|0|lgi:LOTGIDRAFT_235802|hypothetical protein; K11593 eukaryotic translation initiation factor 2C (A)	[J]	Translation, ribosomal structure and biogenesis	Piwi domain	Putative protein tag-76 GN=tag-76 OS=Caenorhabditis elegans PE=3 SV=2	Protein argonaute {ECO:0000256|RuleBase:RU361178} OS=Lottia gigantea (Giant owl limpet) PE=3 SV=1	hypothetical protein LOTGIDRAFT_235802 [Lottia gigantea]	0	775/905(85.64)	1609	Lottia gigantea hypothetical protein mRNA	0	1912/2534(75.45)	1761
EVM0011276.1	--	K09228|3.59542e-51|lcm:102364923|zinc finger protein 850-like; K09228 KRAB domain-containing zinc finger protein (A)	[R]	General function prediction only	Zinc finger, C2H2 type	Protein suppressor of hairy wing GN=su(Hw) OS=Drosophila melanogaster (Fruit fly) PE=1 SV=2	Uncharacterized protein {ECO:0000313|EnsemblMetazoa:SPU_014817-tr} OS=Strongylocentrotus purpuratus (Purple sea urchin) PE=4 SV=1	PREDICTED: zinc finger protein 271-like [Acyrthosiphon pisum]	2.40831e-46	117/379(30.87)	177	--	--	--	--
EVM0003622.1	--	--	--	--	--	--	Putative uncharacterized protein {ECO:0000313|EMBL:EEN55302.1} OS=Branchiostoma floridae (Florida lancelet) PE=4 SV=1	PREDICTED: uncharacterized protein LOC100893398 [Strongylocentrotus purpuratus]	0	462/1249(36.99)	738	Bombyx mori genomic DNA, chromosome 21, BAC clone:018H08, complete sequence	8e-08	55/66(83.33)	69.8
EVM0011134.1	--	--	--	--	Cysteine-rich secretory protein family	--	Uncharacterized protein {ECO:0000313|EMBL:ELU18328.1, ECO:0000313|EnsemblMetazoa:CapteP198279} OS=Capitella teleta (Polychaete worm) PE=4 SV=1	PREDICTED: C-type lectin domain family 18 member A-like [Aplysia californica]	6.13502e-36	76/183(41.53)	135	Meretrix meretrix clone MM03 microsatellite sequence	3e-11	56/63(88.89)	78.8
EVM0001798.1	--	--	--	--	Cache domain	--	Uncharacterized protein {ECO:0000313|EMBL:EKC34652.1} OS=Crassostrea gigas (Pacific oyster) PE=4 SV=1	hypothetical protein CGI_10023194 [Crassostrea gigas]	0	337/786(42.88)	645	--	--	--	--
EVM0018413.1	Molecular Function: nucleic acid binding (GO:0003676);;	--	[BD]	--	DDE superfamily endonuclease	--	Tigger transposable element-derived protein {ECO:0000313|EMBL:JAB66722.1} OS=Anoplophora glabripennis (Asian longhorn beetle) PE=4 SV=1	PREDICTED: tigger transposable element-derived protein 4-like [Hydra vulgaris]	3.61032e-21	41/82(50.00)	93	PREDICTED: Saccoglossus kowalevskii tigger transposable element-derived protein 6-like (LOC100373863), mRNA	2e-10	108/150(72.00)	75.2
EVM0015192.1	--	--	--	--	--	--	Uncharacterized protein {ECO:0000313|EMBL:ESO89704.1} OS=Lottia gigantea (Giant owl limpet) PE=4 SV=1	hypothetical protein LOTGIDRAFT_164724 [Lottia gigantea]	4.90983e-71	115/201(57.21)	227	Lottia gigantea hypothetical protein partial mRNA	2e-18	176/253(69.57)	102
EVM0023208.1	--	--	--	--	--	--	IMPACT-like protein {ECO:0000313|EMBL:EKC17565.1} OS=Crassostrea gigas (Pacific oyster) PE=4 SV=1	IMPACT-like protein [Crassostrea gigas]	1.97178e-37	88/266(33.08)	145	--	--	--	--
EVM0012291.1	--	K14847|5.12818e-75|rno:294436|Rpf2, Bxdc1; ribosome production factor 2 homolog (S. cerevisiae); K14847 ribosome production factor 2 (A)	[J]	Translation, ribosomal structure and biogenesis	Brix domain	Ribosome production factor 2 homolog GN=CG7993 OS=Drosophila melanogaster (Fruit fly) PE=2 SV=3	Brix domain-containing protein 1 {ECO:0000313|EMBL:EKC26567.1} OS=Crassostrea gigas (Pacific oyster) PE=4 SV=1	Brix domain-containing protein 1 [Crassostrea gigas]	4.31357e-85	118/162(72.84)	261	PREDICTED: Saccoglossus kowalevskii ribosome production factor 2 homolog (LOC100376978), partial mRNA	5e-50	378/550(68.73)	206
EVM0018330.1	--	--	--	--	CUB domain	Exoskeleton protein RP43 (Precursor) OS=Riftia pachyptila (Vent tube worm) PE=1 SV=1	Exoskeleton protein RP43 {ECO:0000313|EMBL:EKC39471.1} OS=Crassostrea gigas (Pacific oyster) PE=4 SV=1	Exoskeleton protein RP43 [Crassostrea gigas]	2.42382e-64	109/236(46.19)	216	--	--	--	--
EVM0005667.1	--	--	--	--	--	--	Uncharacterized protein {ECO:0000313|EMBL:EKC32812.1} OS=Crassostrea gigas (Pacific oyster) PE=4 SV=1	hypothetical protein CGI_10017206 [Crassostrea gigas]	1.70162e-116	173/347(49.86)	351	PREDICTED: Saccoglossus kowalevskii uncharacterized LOC102803668 (LOC102803668), mRNA	3e-06	87/122(71.31)	62.6
EVM0008136.1	--	--	--	--	LSM domain	Small nuclear ribonucleoprotein Sm D-like protein GN=DDB_G0289453 OS=Dictyostelium discoideum (Slime mold) PE=3 SV=1	U7 snRNA-associated Sm-like protein LSm11 {ECO:0000313|EMBL:EKC23235.1} OS=Crassostrea gigas (Pacific oyster) PE=4 SV=1	U7 snRNA-associated Sm-like protein LSm11 [Crassostrea gigas]	5.16531e-33	85/233(36.48)	134	Lottia gigantea hypothetical protein partial mRNA	3e-07	103/144(71.53)	66.2
EVM0015903.1	Molecular Function: transferase activity, transferring hexosyl groups (GO:0016758);; Biological Process: wound healing (GO:0042060);;	K00746|0|lgi:LOTGIDRAFT_174094|hypothetical protein; K00746 chondroitin sulfate N-acetylgalactosaminyltransferase 1/2 [EC:2.4.1.174 2.4.1.175] (A)	[G]	Carbohydrate transport and metabolism	Chondroitin N-acetylgalactosaminyltransferase	Chondroitin sulfate synthase 2 GN=mig-22 OS=Caenorhabditis elegans PE=2 SV=1	Uncharacterized protein {ECO:0000313|EMBL:ESO98621.1} OS=Lottia gigantea (Giant owl limpet) PE=4 SV=1	hypothetical protein LOTGIDRAFT_174094 [Lottia gigantea]	0	316/522(60.54)	650	Lottia gigantea hypothetical protein partial mRNA	2e-118	521/704(74.01)	435
EVM0020729.1	--	--	--	--	--	--	Predicted protein {ECO:0000313|EMBL:EDO35685.1} (Fragment) OS=Nematostella vectensis (Starlet sea anemone) PE=4 SV=1	predicted protein [Nematostella vectensis]	6.66914e-17	58/155(37.42)	81	--	--	--	--
EVM0013900.1	--	--	[RP]	--	Thrombospondin type 1 domain	Coadhesin {ECO:0000303|PubMed:23765379} (Fragment) OS=Acropora millepora (Staghorn coral) PE=1 SV=1	Hemicentin-1 {ECO:0000313|EMBL:EKC38496.1} OS=Crassostrea gigas (Pacific oyster) PE=4 SV=1	Hemicentin-1 [Crassostrea gigas]	0	405/780(51.92)	781	Parastrongyloides trichosuri genome assembly P_trichosuri_KNP ,scaffold PTRK_scaffold0000030	5e-07	81/111(72.97)	66.2
EVM0016450.1	--	--	[UD]	--	RINT-1 / TIP-1 family	RINT1-like protein GN=CG8605 OS=Drosophila melanogaster (Fruit fly) PE=2 SV=2	Uncharacterized protein {ECO:0000313|EMBL:ESP04039.1} OS=Lottia gigantea (Giant owl limpet) PE=4 SV=1	PREDICTED: RAD50-interacting protein 1-like [Aplysia californica]	0	374/779(48.01)	713	Lottia gigantea hypothetical protein mRNA	8e-62	446/645(69.15)	248
EVM0022035.1	--	K01121|3.1216e-73|lgi:LOTGIDRAFT_167168|hypothetical protein; K01121 2',3'-cyclic-nucleotide 3'-phosphodiesterase [EC:3.1.4.37] (A)	[L]	Replication, recombination and repair	2',3'-cyclic nucleotide 3'-phosphodiesterase (CNP or CNPase)	--	2',3'-cyclic-nucleotide 3'-phosphodiesterase {ECO:0000313|EMBL:EKC32219.1} OS=Crassostrea gigas (Pacific oyster) PE=4 SV=1	2&apos;,3&apos;-cyclic-nucleotide 3&apos;-phosphodiesterase [Crassostrea gigas]	1.66482e-78	145/361(40.17)	257	--	--	--	--
EVM0010756.1	Cellular Component: microtubule cytoskeleton (GO:0015630);; Cellular Component: cytoskeletal part (GO:0044430);;	K16569|0|lgi:LOTGIDRAFT_131294|hypothetical protein; K16569 gamma-tubulin complex component 2 (A)	[Z]	Cytoskeleton	Spc97 / Spc98 family	Gamma-tubulin complex component 2 homolog GN=Grip84 OS=Drosophila melanogaster (Fruit fly) PE=1 SV=2	Uncharacterized protein {ECO:0000313|EMBL:ESO84990.1} OS=Lottia gigantea (Giant owl limpet) PE=4 SV=1	hypothetical protein LOTGIDRAFT_131294 [Lottia gigantea]	0	715/934(76.55)	1478	Lottia gigantea hypothetical protein partial mRNA	0	1955/2660(73.50)	1602
EVM0011196.1	--	--	[R]	General function prediction only	Carboxylesterase family	Acetylcholinesterase (Precursor) GN=Ace OS=Anopheles gambiae (African malaria mosquito) PE=3 SV=3	Neuroligin-4, Y-linked {ECO:0000313|EMBL:EKC33702.1} OS=Crassostrea gigas (Pacific oyster) PE=4 SV=1	Neuroligin-4, Y-linked [Crassostrea gigas]	0	392/612(64.05)	838	Lottia gigantea hypothetical protein partial mRNA	8e-23	252/369(68.29)	118
EVM0002632.1	Molecular Function: catalytic activity (GO:0003824);;	K01307|1.1289e-95|lgi:LOTGIDRAFT_229608|hypothetical protein; K01307 gamma-glutamyl hydrolase [EC:3.4.19.9] (A)	[H]	Coenzyme transport and metabolism	Peptidase C26	Gamma-glutamyl hydrolase A (Precursor) GN=gghA OS=Dictyostelium discoideum (Slime mold) PE=3 SV=1	Uncharacterized protein {ECO:0000313|EMBL:ESO84108.1} OS=Lottia gigantea (Giant owl limpet) PE=4 SV=1	hypothetical protein LOTGIDRAFT_229608 [Lottia gigantea]	1.74656e-95	146/310(47.10)	295	Branchiostoma floridae hypothetical protein, mRNA	4e-10	280/433(64.67)	75.2
EVM0017919.1	--	--	--	--	Domain of unknown function (DUF4371)	--	Uncharacterized protein {ECO:0000313|EnsemblMetazoa:PAC:15711139} OS=Amphimedon queenslandica (Sponge) PE=4 SV=1	PREDICTED: uncharacterized protein LOC102807508 [Saccoglossus kowalevskii]	7.88635e-36	76/203(37.44)	135	--	--	--	--
EVM0016069.1	Molecular Function: nucleotide binding (GO:0000166);; Molecular Function: protein kinase activity (GO:0004672);; Biological Process: phosphorylation (GO:0016310);;	K08797|2.17154e-107|spu:582059|uncharacterized LOC582059; K08797 hormonally upregulated Neu-associated kinase [EC:2.7.11.1] (A)	[T]	Signal transduction mechanisms	Protein kinase domain	Serine/threonine-protein kinase par-1 {ECO:0000250|UniProtKB:Q9TW45, ECO:0000312|EMBL:CAP25402.1} GN=par-1 OS=Caenorhabditis briggsae PE=3 SV=1	Hormonally up-regulated neu tumor-associated kinase {ECO:0000313|EMBL:EKC27906.1} OS=Crassostrea gigas (Pacific oyster) PE=4 SV=1	Hormonally up-regulated neu tumor-associated kinase [Crassostrea gigas]	0	385/826(46.61)	655	PREDICTED: Saccoglossus kowalevskii SNF1-like protein kinase ssp2-like (LOC100374211), mRNA	8e-30	388/586(66.21)	141
EVM0023229.1	--	K13133|0|lgi:LOTGIDRAFT_234283|hypothetical protein; K13133 gem associated protein 5 (A)	--	--	WD domain, G-beta repeat	Component of gems protein 5 GN=gemin5 OS=Dictyostelium discoideum (Slime mold) PE=3 SV=1	Gem-associated protein 5 {ECO:0000313|EMBL:EKC33488.1} OS=Crassostrea gigas (Pacific oyster) PE=4 SV=1	Gem-associated protein 5 [Crassostrea gigas]	0	399/823(48.48)	763	Lottia gigantea hypothetical protein partial mRNA	9e-30	224/321(69.78)	141
EVM0010843.1	--	--	[O]	Posttranslational modification, protein turnover, chaperones	MAM domain	Zinc metalloproteinase nas-13 (Precursor) GN=nas-13 OS=Caenorhabditis elegans PE=2 SV=5	Retinol dehydrogenase 2 {ECO:0000313|EMBL:EKC29393.1} OS=Crassostrea gigas (Pacific oyster) PE=4 SV=1	PREDICTED: meprin A subunit beta-like [Aplysia californica]	9.57337e-35	97/284(34.15)	136	--	--	--	--
EVM0009555.1	--	--	[TW]	--	Armadillo/beta-catenin-like repeat	Juxtamembrane domain-associated catenin GN=jac-1 OS=Caenorhabditis elegans PE=1 SV=2	Armadillo repeat protein deleted in velo-cardio-facial syndrome-like protein {ECO:0000313|EMBL:EKC20120.1} OS=Crassostrea gigas (Pacific oyster) PE=4 SV=1	Armadillo repeat protein deleted in velo-cardio-facial syndrome-like protein [Crassostrea gigas]	0	635/1345(47.21)	915	Lottia gigantea hypothetical protein partial mRNA	1e-54	385/547(70.38)	224
EVM0018136.1	--	--	[I]	Lipid transport and metabolism	Phytanoyl-CoA dioxygenase (PhyH)	--	Uncharacterized protein {ECO:0000313|EMBL:ESO90037.1} OS=Lottia gigantea (Giant owl limpet) PE=4 SV=1	PREDICTED: uncharacterized protein LOC101849867 isoform X4 [Aplysia californica]	4.44959e-149	197/348(56.61)	435	Lottia gigantea hypothetical protein mRNA	3e-57	580/863(67.21)	232
EVM0009183.1	--	--	--	--	--	--	GRIP1-associated protein 1 {ECO:0000313|EMBL:EKC27551.1} OS=Crassostrea gigas (Pacific oyster) PE=4 SV=1	PREDICTED: GRIP1-associated protein 1-like [Aplysia californica]	0	364/801(45.44)	577	Lottia gigantea hypothetical protein partial mRNA	3e-47	227/305(74.43)	199
EVM0023753.1	--	--	[T]	Signal transduction mechanisms	TIR domain	Protein toll (Precursor) GN=Tl OS=Drosophila melanogaster (Fruit fly) PE=1 SV=1	Toll-like receptor 4 {ECO:0000313|EMBL:EKC21819.1} OS=Crassostrea gigas (Pacific oyster) PE=4 SV=1	Toll-like receptor 4 [Crassostrea gigas]	1.31374e-67	113/186(60.75)	239	--	--	--	--
EVM0000121.1	--	--	[I]	Lipid transport and metabolism	Phytanoyl-CoA dioxygenase (PhyH)	Probable phytanoyl-CoA dioxygenase GN=ZK550.6 OS=Caenorhabditis elegans PE=3 SV=2	Ectoine hydroxylase {ECO:0000313|EMBL:EKC28498.1} OS=Crassostrea gigas (Pacific oyster) PE=4 SV=1	Ectoine hydroxylase [Crassostrea gigas]	3.66631e-113	154/207(74.40)	336	PREDICTED: Saccoglossus kowalevskii phytanoyl-CoA dioxygenase domain-containing protein 1 homolog (LOC100376039), mRNA	3e-24	230/332(69.28)	122
EVM0000344.1	Biological Process: proteolysis (GO:0006508);; Molecular Function: peptidase activity (GO:0008233);;	K11857|0|asn:102377575|USP47; ubiquitin specific peptidase 47; K11857 ubiquitin carboxyl-terminal hydrolase 47 [EC:3.4.19.12] (A)	[O]	Posttranslational modification, protein turnover, chaperones	Ubiquitin carboxyl-terminal hydrolase	Ubiquitin carboxyl-terminal hydrolase 64E GN=Ubp64E OS=Drosophila melanogaster (Fruit fly) PE=1 SV=2	Ubiquitin carboxyl-terminal hydrolase {ECO:0000256|RuleBase:RU004435} OS=Crassostrea gigas (Pacific oyster) PE=3 SV=1	Ubiquitin carboxyl-terminal hydrolase 47 [Crassostrea gigas]	0	753/1209(62.28)	1392	Lottia gigantea hypothetical protein partial mRNA	0	971/1347(72.09)	710
EVM0022834.1	Molecular Function: GTP binding (GO:0005525);; Biological Process: small GTPase mediated signal transduction (GO:0007264);; Biological Process: protein transport (GO:0015031);;	K07897|1.7547e-145|lgi:LOTGIDRAFT_223383|hypothetical protein; K07897 Ras-related protein Rab-7A (A)	[R]	General function prediction only	Ras family	Ras-related protein Rab-7A GN=rab7A OS=Dictyostelium discoideum (Slime mold) PE=1 SV=1	Uncharacterized protein {ECO:0000313|EMBL:ESO82331.1} OS=Lottia gigantea (Giant owl limpet) PE=3 SV=1	hypothetical protein LOTGIDRAFT_223383 [Lottia gigantea]	2.71476e-145	195/205(95.12)	412	Lottia gigantea hypothetical protein mRNA	0	519/618(83.98)	668
EVM0020318.1	Molecular Function: catalytic activity (GO:0003824);;	K01763|3.80954e-150|ecb:100066596|SCLY; selenocysteine lyase; K01763 selenocysteine lyase [EC:4.4.1.16] (A)	[E]	Amino acid transport and metabolism	Aminotransferase class-V	Probable cysteine desulfurase, mitochondrial (Precursor) GN=nfs1 OS=Dictyostelium discoideum (Slime mold) PE=1 SV=1	Selanocystein lyase {ECO:0000313|EMBL:ABO26615.1} OS=Haliotis discus discus (disc abalone) PE=2 SV=1	selanocystein lyase [Haliotis discus discus]	3.726e-161	228/356(64.04)	468	Haliotis discus discus selanocystein lyase mRNA, complete cds	5e-66	577/860(67.09)	260
EVM0001047.1	Biological Process: primary metabolic process (GO:0044238);; Biological Process: cellular macromolecule metabolic process (GO:0044260);; Molecular Function: organic cyclic compound binding (GO:0097159);; Molecular Function: heterocyclic compound binding (GO:1901363);;	--	--	--	bZIP transcription factor	--	CREB/ATF bZIP transcription factor {ECO:0000313|EMBL:EKC41122.1} OS=Crassostrea gigas (Pacific oyster) PE=4 SV=1	CREB/ATF bZIP transcription factor [Crassostrea gigas]	8.07413e-62	146/366(39.89)	211	--	--	--	--
EVM0002038.1	Molecular Function: metal ion binding (GO:0046872);;	K02183|1.00241e-43|hmg:100200547|calmodulin-like; K02183 calmodulin (A)	[T]	Signal transduction mechanisms	EF hand	Calmodulin OS=Stichopus japonicus (Sea cucumber) PE=1 SV=2	Calmodulin {ECO:0000313|EMBL:ABU97105.1} (Fragment) OS=Crassostrea gigas (Pacific oyster) PE=2 SV=1	PREDICTED: calmodulin-like isoform 1 [Hydra vulgaris]	1.55087e-43	78/130(60.00)	150	Lottia gigantea hypothetical protein partial mRNA	1e-33	272/388(70.10)	152
EVM0008894.1	--	--	[Z]	Cytoskeleton	Tetratricopeptide repeat	TPR repeat-containing protein DDB_G0287407 GN=DDB_G0287407 OS=Dictyostelium discoideum (Slime mold) PE=4 SV=1	Nephrocystin-3 {ECO:0000313|EMBL:EKC34119.1} OS=Crassostrea gigas (Pacific oyster) PE=4 SV=1	Nephrocystin-3 [Crassostrea gigas]	0	952/1318(72.23)	1979	Lottia gigantea hypothetical protein partial mRNA	1e-151	824/1163(70.85)	547
EVM0012908.1	--	K06483|4.36815e-78|gga:424121|ITGA4; integrin, alpha 4 (antigen CD49D, alpha 4 subunit of VLA-4 receptor); K06483 integrin alpha 4 (A)	[W]	Extracellular structures	Integrin alpha	Integrin alpha-PS1 light chain (Precursor) GN=mew OS=Drosophila melanogaster (Fruit fly) PE=1 SV=2	Uncharacterized protein {ECO:0000313|EMBL:ESO99806.1} OS=Lottia gigantea (Giant owl limpet) PE=3 SV=1	PREDICTED: integrin alpha-3-like [Aplysia californica]	6.47498e-82	191/655(29.16)	293	PREDICTED: Saccoglossus kowalevskii integrin alpha (LOC100329034), mRNA	2e-07	66/85(77.65)	68
EVM0002897.1	--	--	--	--	Calcium-binding EGF domain	Mucin-like protein {ECO:0000303|PubMed:23765379} (Fragment) OS=Acropora millepora (Staghorn coral) PE=1 SV=1	Fibropellin-3 {ECO:0000313|EMBL:EKC32513.1} OS=Crassostrea gigas (Pacific oyster) PE=4 SV=1	Fibropellin-3 [Crassostrea gigas]	2.04478e-180	315/686(45.92)	592	Nematostella vectensis predicted protein (NEMVEDRAFT_v1g198999) mRNA, complete cds	5e-127	604/830(72.77)	466
EVM0018503.1	--	--	--	--	Phage integrase family	--	Uncharacterized protein {ECO:0000313|EnsemblMetazoa:PAC:15727632} OS=Amphimedon queenslandica (Sponge) PE=4 SV=1	PREDICTED: hypothetical protein LOC100639574 [Amphimedon queenslandica]	4.06804e-63	126/330(38.18)	219	--	--	--	--
EVM0017817.1	--	--	--	--	--	--	Ankyrin repeat domain-containing protein 27 {ECO:0000313|EMBL:EKC23780.1} OS=Crassostrea gigas (Pacific oyster) PE=4 SV=1	Ankyrin repeat domain-containing protein 27 [Crassostrea gigas]	3.87935e-13	41/116(35.34)	73	--	--	--	--
EVM0003479.1	Molecular Function: binding (GO:0005488);;	--	[R]	General function prediction only	Zinc-finger double domain	Krueppel homolog 1 GN=Kr-h1 OS=Drosophila melanogaster (Fruit fly) PE=2 SV=2	Uncharacterized protein {ECO:0000313|EMBL:EKC42899.1} OS=Crassostrea gigas (Pacific oyster) PE=4 SV=1	hypothetical protein CGI_10028872 [Crassostrea gigas]	2.42081e-78	135/269(50.19)	251	PREDICTED: Saccoglossus kowalevskii zinc finger 367-like protein (ZNF367), mRNA	2e-44	189/243(77.78)	188
EVM0021227.1	--	--	--	--	ShK domain-like	--	Uncharacterized protein {ECO:0000313|EMBL:EKC35300.1} OS=Crassostrea gigas (Pacific oyster) PE=4 SV=1	hypothetical protein CGI_10017982 [Crassostrea gigas]	3.70793e-50	150/336(44.64)	190	Drosophila mauritiana haplotype 38 period (per) gene, partial cds; alternatively spliced	3e-16	111/149(74.50)	96.9
EVM0010065.1	Biological Process: inter-male aggressive behavior (GO:0002121);; Cellular Component: extracellular space (GO:0005615);; Cellular Component: endoplasmic reticulum (GO:0005783);; Biological Process: imaginal disc-derived wing margin morphogenesis (GO:0008587);; Biological Process: regulation of Notch signaling pathway (GO:0008593);; Biological Process: chaeta development (GO:0022416);; Biological …	K09577|6.05223e-42|lgi:LOTGIDRAFT_238515|hypothetical protein; K09577 FK506-binding protein 14 [EC:5.2.1.8] (A)	[O]	Posttranslational modification, protein turnover, chaperones	FKBP-type peptidyl-prolyl cis-trans isomerase	FK506-binding protein 2 (Precursor) GN=fkbp2 OS=Dictyostelium discoideum (Slime mold) PE=3 SV=1	Uncharacterized protein {ECO:0000313|EMBL:EKC18556.1} OS=Crassostrea gigas (Pacific oyster) PE=4 SV=1	hypothetical protein CGI_10011803 [Crassostrea gigas]	1.03511e-48	94/209(44.98)	167	Lottia gigantea hypothetical protein mRNA	2e-10	93/125(74.40)	75.2
EVM0013034.1	Molecular Function: organic cyclic compound binding (GO:0097159);; Molecular Function: heterocyclic compound binding (GO:1901363);;	K10779|0|xma:102219621|transcriptional regulator ATRX-like; K10779 transcriptional regulator ATRX [EC:3.6.4.12] (A)	[K]	Transcription	SNF2 family N-terminal domain	Transcriptional regulator ATRX homolog GN=XNP OS=Drosophila melanogaster (Fruit fly) PE=1 SV=2	Transcriptional regulator ATRX {ECO:0000313|EMBL:EKC43176.1} OS=Crassostrea gigas (Pacific oyster) PE=4 SV=1	Transcriptional regulator ATRX [Crassostrea gigas]	0	631/998(63.23)	1241	Tegillarca granosa clone Tg_isotig07961 microsatellite sequence	0	2041/2279(89.56)	3038
EVM0021233.1	--	K05401|7.72353e-41|spu:587154|toll-like receptor 3-like; K05401 toll-like receptor 3 (A)	[T]	Signal transduction mechanisms	Leucine rich repeat	Protein toll (Precursor) GN=Tl OS=Drosophila melanogaster (Fruit fly) PE=1 SV=1	Toll-like receptor d {ECO:0000313|EMBL:AFU48616.1} OS=Mytilus galloprovincialis (Mediterranean mussel) PE=2 SV=1	toll-like receptor d [Mytilus galloprovincialis]	6.96291e-138	285/856(33.29)	439	--	--	--	--
EVM0005091.1	--	K17353|5.0658e-24|lgi:LOTGIDRAFT_231601|hypothetical protein; K17353 tetraspanin-18 (A)	[R]	General function prediction only	Tetraspanin family	--	Tetraspanin {ECO:0000256|RuleBase:RU361218} OS=Capitella teleta (Polychaete worm) PE=3 SV=1	hypothetical protein CAPTEDRAFT_222851 [Capitella teleta]	6.17589e-24	78/274(28.47)	110	--	--	--	--
EVM0005864.1	--	--	--	--	F5/8 type C domain	--	Putative uncharacterized protein {ECO:0000313|EMBL:EEN65851.1} (Fragment) OS=Branchiostoma floridae (Florida lancelet) PE=4 SV=1	PREDICTED: nuclear receptor 2C2-associated protein-like [Saccoglossus kowalevskii]	7.17106e-52	80/136(58.82)	169	PREDICTED: Strongylocentrotus purpuratus nuclear receptor 2C2-associated protein-like (LOC756410), mRNA	8e-15	84/107(78.50)	89.7
EVM0017987.1	--	--	--	--	--	Adhesive plaque matrix protein (Fragment) GN=FP1 OS=Mytilus edulis (Blue mussel) PE=1 SV=1	Predicted protein {ECO:0000313|EMBL:EDO45938.1} (Fragment) OS=Nematostella vectensis (Starlet sea anemone) PE=4 SV=1	predicted protein [Nematostella vectensis]	1.80279e-19	40/125(32.00)	85	--	--	--	--
EVM0007630.1	--	--	--	--	--	--	Uncharacterized protein {ECO:0000313|EnsemblMetazoa:SPU_026085-tr} OS=Strongylocentrotus purpuratus (Purple sea urchin) PE=4 SV=1	PREDICTED: uncharacterized protein LOC100888373 [Strongylocentrotus purpuratus]	2.39387e-139	229/582(39.35)	439	--	--	--	--
EVM0018188.1	Molecular Function: RNA binding (GO:0003723);; Molecular Function: motor activity (GO:0003774);; Cellular Component: nucleus (GO:0005634);; Cellular Component: cytoplasm (GO:0005737);; Biological Process: mRNA processing (GO:0006397);; Cellular Component: dynein complex (GO:0030286);;	K10410|4.14682e-165|lgi:LOTGIDRAFT_207595|hypothetical protein; K10410 dynein light intermediate chain, axonemal (A)	[Z]	Cytoskeleton	Axonemal dynein light chain	33 kDa inner dynein arm light chain, axonemal OS=Strongylocentrotus purpuratus (Purple sea urchin) PE=1 SV=1	Axonemal dynein light chain p33 {ECO:0000313|EMBL:ABO26694.1} (Fragment) OS=Haliotis discus discus (disc abalone) PE=2 SV=1	axonemal dynein light chain p33 [Haliotis discus discus]	1.56463e-170	238/255(93.33)	480	Lottia gigantea hypothetical protein mRNA	2e-172	607/779(77.92)	614
EVM0001184.1	--	--	[T]	Signal transduction mechanisms	Neurotransmitter-gated ion-channel ligand binding domain	Acetylcholine receptor subunit alpha-L1 (Precursor) OS=Schistocerca gregaria (Desert locust) PE=2 SV=1	Neuronal acetylcholine receptor subunit alpha-3 {ECO:0000313|EMBL:EKC25188.1} OS=Crassostrea gigas (Pacific oyster) PE=4 SV=1	Neuronal acetylcholine receptor subunit alpha-3 [Crassostrea gigas]	1.30235e-151	215/432(49.77)	447	--	--	--	--
EVM0016734.1	--	--	--	--	--	--	Uncharacterized protein {ECO:0000313|EMBL:EKC34297.1} OS=Crassostrea gigas (Pacific oyster) PE=4 SV=1	hypothetical protein CGI_10023397 [Crassostrea gigas]	4.74e-17	71/287(24.74)	88	Brugia pahangi genome assembly B_pahangi_Glasgow ,scaffold BPAG_scaffold0000202	3e-07	63/80(78.75)	66.2
EVM0022460.1	Molecular Function: transferase activity (GO:0016740);;	--	[S]	Function unknown	OST3 / OST6 family	Putative oligosaccharyltransferase complex subunit CG9662 GN=CG9662 OS=Drosophila melanogaster (Fruit fly) PE=2 SV=3	Oligosaccharyltransferase complex subunit OSTC {ECO:0000313|EMBL:EKC33664.1} OS=Crassostrea gigas (Pacific oyster) PE=4 SV=1	Oligosaccharyltransferase complex subunit OSTC [Crassostrea gigas]	3.26876e-91	130/148(87.84)	270	Lottia gigantea hypothetical protein mRNA	9e-84	333/437(76.20)	318
EVM0011265.1	Molecular Function: catalytic activity (GO:0003824);;	K00070|5.16875e-95|lgi:LOTGIDRAFT_114779|hypothetical protein; K00070 3beta-hydroxy-delta5-steroid dehydrogenase / steroid delta-isomerase [EC:1.1.1.145 5.3.3.1] (A)	[IE]	--	3-beta hydroxysteroid dehydrogenase/isomerase family	Sterol-4-alpha-carboxylate 3-dehydrogenase, decarboxylating GN=nsdhl OS=Dictyostelium discoideum (Slime mold) PE=3 SV=1	3 beta-hydroxysteroid dehydrogenase/Delta 5-->4-isomerase type 1 {ECO:0000313|EMBL:EKC19444.1} OS=Crassostrea gigas (Pacific oyster) PE=3 SV=1	3 beta-hydroxysteroid dehydrogenase/Delta 5--	8.71959e-105	154/351(43.87)	321	--	--	--	--
EVM0017882.1	--	--	--	--	--	Uncharacterized protein PF11_0207 GN=PF11_0207 OS=Plasmodium falciparum (isolate 3D7) PE=4 SV=2	Uncharacterized protein {ECO:0000313|EMBL:EYC13200.1} OS=Ancylostoma ceylanicum PE=4 SV=1	conserved Plasmodium protein [Plasmodium falciparum 3D7]	1.60934e-19	69/264(26.14)	100	--	--	--	--
EVM0020642.1	Molecular Function: nucleotide binding (GO:0000166);; Molecular Function: nucleic acid binding (GO:0003676);;	K12891|1.70993e-56|cmk:103175460|srsf2; serine/arginine-rich splicing factor 2; K12891 splicing factor, arginine/serine-rich 2 (A)	[A]	RNA processing and modification	RNA recognition motif. (a.k.a. RRM, RBD, or RNP domain)	Probable splicing factor, arginine/serine-rich 4 GN=rsp-4 OS=Caenorhabditis elegans PE=3 SV=1	Splicing factor, arginine/serine-rich 2 {ECO:0000313|EMBL:EKC32256.1} OS=Crassostrea gigas (Pacific oyster) PE=4 SV=1	Splicing factor, arginine/serine-rich 2 [Crassostrea gigas]	3.3353e-55	86/102(84.31)	181	Dendroctonus ponderosae clone DPO093_N09 unknown mRNA	2e-42	222/303(73.27)	181
EVM0002342.1	--	--	--	--	Cornifin (SPRR) family	--	Uncharacterized protein {ECO:0000313|EMBL:CAM68934.1} OS=Leishmania infantum PE=4 SV=1	hypothetical protein, unknown function [Leishmania infantum JPCM5]	1.75215e-115	222/1062(20.90)	411	--	--	--	--
EVM0007223.1	--	--	[R]	General function prediction only	Fibrinogen beta and gamma chains, C-terminal globular domain	Techylectin-5B (Precursor) OS=Tachypleus tridentatus (Japanese horseshoe crab) PE=1 SV=1	Ficolin-2 {ECO:0000313|EMBL:EKC40407.1} OS=Crassostrea gigas (Pacific oyster) PE=4 SV=1	Ficolin-2 [Crassostrea gigas]	4.50375e-60	100/177(56.50)	196	Helobdella robusta hypothetical protein partial mRNA	4e-13	91/121(75.21)	84.2
EVM0021311.1	--	K09259|9.85045e-68|lgi:LOTGIDRAFT_84232|hypothetical protein; K09259 ankyrin only family, other (A)	[R]	General function prediction only	Ankyrin repeats (3 copies)	NF-kappa-B inhibitor cactus GN=cact OS=Drosophila melanogaster (Fruit fly) PE=1 SV=2	Inhibitor kappa B {ECO:0000313|EMBL:ACZ34178.1} OS=Argopecten irradians (Bay scallop) PE=2 SV=1	inhibitor kappa B [Argopecten irradians]	7.40362e-79	135/282(47.87)	256	--	--	--	--
EVM0017967.1	--	K10734|1.29552e-95|lgi:LOTGIDRAFT_217974|hypothetical protein; K10734 GINS complex subunit 3 (A)	[S]	Function unknown	GINS complex protein	Probable DNA replication complex GINS protein PSF3 GN=gins3 OS=Dictyostelium discoideum (Slime mold) PE=3 SV=1	DNA replication complex GINS protein PSF3 {ECO:0000313|EMBL:EKC42875.1} OS=Crassostrea gigas (Pacific oyster) PE=4 SV=1	DNA replication complex GINS protein PSF3 [Crassostrea gigas]	1.60855e-104	138/197(70.05)	308	Lottia gigantea hypothetical protein partial mRNA	1e-32	386/579(66.67)	149
EVM0017785.1	--	--	--	--	Domain of unknown function (DUF3504)	--	Uncharacterized protein {ECO:0000313|EnsemblMetazoa:SPU_022126-tr} OS=Strongylocentrotus purpuratus (Purple sea urchin) PE=4 SV=1	predicted protein [Nematostella vectensis]	5.99557e-38	99/313(31.63)	155	--	--	--	--
EVM0002089.1	--	--	--	--	--	--	Uncharacterized protein {ECO:0000313|EMBL:EKC19915.1} OS=Crassostrea gigas (Pacific oyster) PE=4 SV=1	hypothetical protein CGI_10007257 [Crassostrea gigas]	2.2736e-12	38/100(38.00)	67	--	--	--	--
EVM0006883.1	--	--	--	--	Domain of unknown function (DUF4573)	Circumsporozoite protein (Fragment) OS=Plasmodium vivax (strain Salvador I) PE=3 SV=1	Predicted protein {ECO:0000313|EMBL:EDO47885.1} (Fragment) OS=Nematostella vectensis (Starlet sea anemone) PE=4 SV=1	predicted protein [Nematostella vectensis]	7.51483e-63	105/341(30.79)	222	--	--	--	--
EVM0016812.1	--	--	--	--	--	--	Uncharacterized protein {ECO:0000313|EMBL:EKC39938.1} OS=Crassostrea gigas (Pacific oyster) PE=4 SV=1	hypothetical protein CGI_10026945 [Crassostrea gigas]	2.79472e-14	32/46(69.57)	71	--	--	--	--
EVM0005767.1	--	K17906|0|mze:101465525|autophagy-related protein 2 homolog A-like; K17906 autophagy-related protein 2 (A)	[U]	Intracellular trafficking, secretion, and vesicular transport	ATG C terminal domain	--	Autophagy-related protein 2-like protein A {ECO:0000313|EMBL:EKC37546.1} OS=Crassostrea gigas (Pacific oyster) PE=4 SV=1	Autophagy-related protein 2-like protein A [Crassostrea gigas]	0	557/982(56.72)	1076	Lottia gigantea hypothetical protein partial mRNA	1e-113	591/826(71.55)	421
EVM0021385.1	Cellular Component: nucleus (GO:0005634);;	K14842|8.27823e-176|lgi:LOTGIDRAFT_219544|hypothetical protein; K14842 ribosome biogenesis protein NSA2 (A)	[R]	General function prediction only	Ribosomal protein S8e	Ribosome biogenesis protein NSA2 homolog GN=nsa2 OS=Dictyostelium discoideum (Slime mold) PE=3 SV=1	Ribosome biogenesis protein NSA2-like protein {ECO:0000313|EMBL:EKC39103.1} OS=Crassostrea gigas (Pacific oyster) PE=4 SV=1	Ribosome biogenesis protein NSA2-like protein [Crassostrea gigas]	6.39334e-179	240/260(92.31)	502	Lottia gigantea hypothetical protein mRNA	0	633/783(80.84)	737
EVM0022073.1	--	--	--	--	C1q domain	Heavy metal-binding protein HIP OS=Mytilus edulis (Blue mussel) PE=1 SV=1	Collagen alpha-2(VIII) chain {ECO:0000313|EMBL:EKC41971.1} OS=Crassostrea gigas (Pacific oyster) PE=4 SV=1	Collagen alpha-2(VIII) chain [Crassostrea gigas]	4.15401e-12	59/226(26.11)	69	--	--	--	--
EVM0013195.1	Molecular Function: histone-arginine N-methyltransferase activity (GO:0008469);; Biological Process: histone arginine methylation (GO:0034969);;	K11434|0|lgi:LOTGIDRAFT_177209|hypothetical protein; K11434 protein arginine N-methyltransferase 1 [EC:2.1.1.-] (A)	[OKT]	--	Methyltransferase domain	Protein arginine N-methyltransferase 1 GN=prmt1 OS=Dictyostelium discoideum (Slime mold) PE=3 SV=1	Protein arginine N-methyltransferase 1 {ECO:0000313|EMBL:EKC18189.1} OS=Crassostrea gigas (Pacific oyster) PE=4 SV=1	Protein arginine N-methyltransferase 1 [Crassostrea gigas]	0	288/335(85.97)	617	Lottia gigantea hypothetical protein partial mRNA	0	730/966(75.57)	668
EVM0002593.1	--	--	--	--	Domain of unknown function (DUF4582)	--	Uncharacterized protein {ECO:0000313|EMBL:EKC33011.1} OS=Crassostrea gigas (Pacific oyster) PE=4 SV=1	hypothetical protein CGI_10013638 [Crassostrea gigas]	1.62641e-131	238/441(53.97)	425	Lottia gigantea hypothetical protein partial mRNA	5e-97	375/488(76.84)	365
EVM0005338.1	--	K10366|0|lgi:LOTGIDRAFT_169302|hypothetical protein; K10366 dystrophin (A)	[NTZ]	--	Spectrin repeat	Dystrophin, isoforms A/C/F/G/H GN=Dys OS=Drosophila melanogaster (Fruit fly) PE=1 SV=3	Dystrophin {ECO:0000313|EMBL:EKC42585.1} OS=Crassostrea gigas (Pacific oyster) PE=4 SV=1	Dystrophin [Crassostrea gigas]	0	1198/2099(57.07)	2322	Lottia gigantea hypothetical protein partial mRNA	8e-69	495/706(70.11)	273
EVM0015228.1	Molecular Function: GTPase activity (GO:0003924);; Molecular Function: sphingomyelin phosphodiesterase activity (GO:0004767);; Molecular Function: GTP binding (GO:0005525);; Biological Process: obsolete GTP catabolic process (GO:0006184);; Biological Process: small GTPase mediated signal transduction (GO:0007264);; Cellular Component: membrane (GO:0016020);;	K07208|3.36351e-93|lgi:LOTGIDRAFT_212557|hypothetical protein; K07208 Ras homolog enriched in brain (A)	[R]	General function prediction only	Ras family	GTP-binding protein Rheb homolog (Precursor) GN=Rheb OS=Drosophila melanogaster (Fruit fly) PE=2 SV=1	Uncharacterized protein {ECO:0000313|EMBL:ESP03039.1} OS=Lottia gigantea (Giant owl limpet) PE=4 SV=1	hypothetical protein LOTGIDRAFT_212557 [Lottia gigantea]	5.2038e-93	131/183(71.58)	277	Lottia gigantea hypothetical protein mRNA	1e-82	363/486(74.69)	315
EVM0022799.1	--	K17592|1.76339e-132|nve:NEMVE_v1g199235|hypothetical protein; K17592 sacsin (A)	--	--	--	--	Sacsin {ECO:0000313|EMBL:EKC31703.1} OS=Crassostrea gigas (Pacific oyster) PE=4 SV=1	Sacsin [Crassostrea gigas]	1.99377e-144	343/1093(31.38)	485	--	--	--	--
EVM0006362.1	Molecular Function: phosphoprotein phosphatase activity (GO:0004721);;	K10147|0|lgi:LOTGIDRAFT_205518|hypothetical protein; K10147 protein phosphatase 1D [EC:3.1.3.16] (A)	[T]	Signal transduction mechanisms	Protein phosphatase 2C	Protein phosphatase 2C 1 GN=GSPATT00029903001 OS=Paramecium tetraurelia PE=1 SV=2	Protein phosphatase 1D {ECO:0000313|EMBL:EKC19446.1} OS=Crassostrea gigas (Pacific oyster) PE=3 SV=1	Protein phosphatase 1D [Crassostrea gigas]	0	347/713(48.67)	565	Lottia gigantea hypothetical protein mRNA	2e-118	713/1014(70.32)	435
EVM0018361.1	--	--	[R]	General function prediction only	Integrase core domain	Putative uncharacterized transposon-derived protein F54H12.3 GN=F54H12.3 OS=Caenorhabditis elegans PE=5 SV=1	Uncharacterized protein {ECO:0000313|EnsemblMetazoa:SPU_010908-tr} OS=Strongylocentrotus purpuratus (Purple sea urchin) PE=4 SV=1	PREDICTED: uncharacterized protein LOC100214085 [Hydra vulgaris]	1.18096e-55	133/333(39.94)	199	--	--	--	--
EVM0001285.1	--	K04985|0|cmk:103175722|polycystin-1-like; K04985 polycystin 1 (A)	[PT]	--	Polycystin cation channel	Polycystic kidney disease 1-related protein {ECO:0000303|PubMed:23765379} (Precursor; Fragment) OS=Acropora millepora (Staghorn coral) PE=1 SV=1	Polycystin-1 {ECO:0000313|EMBL:EKC35176.1} OS=Crassostrea gigas (Pacific oyster) PE=4 SV=1	Polycystin-1 [Crassostrea gigas]	0	1623/4120(39.39)	2810	PREDICTED: Aplysia californica polycystin-1-like (LOC101862450), transcript variant X2, mRNA	3e-07	83/113(73.45)	69.8
EVM0008457.1	--	--	--	--	--	--	Uncharacterized protein {ECO:0000313|EMBL:EKC27205.1} OS=Crassostrea gigas (Pacific oyster) PE=4 SV=1	hypothetical protein CGI_10006774 [Crassostrea gigas]	2.90332e-74	259/501(51.70)	264	Drosophila yakuba GE16297 (Dyak\GE16297), mRNA	7e-12	70/86(81.40)	82.4
EVM0001836.1	--	K00670|0|lgi:LOTGIDRAFT_198658|hypothetical protein; K00670 peptide alpha-N-acetyltransferase [EC:2.3.1.88] (A)	[B]	Chromatin structure and dynamics	NMDA receptor-regulated protein 1	--	NMDA receptor-regulated protein 1 {ECO:0000313|EMBL:EKC36364.1} OS=Crassostrea gigas (Pacific oyster) PE=4 SV=1	NMDA receptor-regulated protein 1 [Crassostrea gigas]	0	629/838(75.06)	1318	Lottia gigantea hypothetical protein mRNA	0	1505/2098(71.73)	1063
EVM0005123.1	Molecular Function: kinase activity (GO:0016301);;	K15409|0|gga:421185|SRPK1; SFRS protein kinase 1; K15409 serine/threonine-protein kinase SRPK1 [EC:2.7.11.1] (A)	[T]	Signal transduction mechanisms	Protein kinase domain	Serine/threonine-protein kinase spk-1 GN=spk-1 OS=Caenorhabditis elegans PE=2 SV=3	Serine/threonine-protein kinase SRPK1 {ECO:0000313|EMBL:EKC30837.1} OS=Crassostrea gigas (Pacific oyster) PE=4 SV=1	Serine/threonine-protein kinase SRPK1 [Crassostrea gigas]	0	327/588(55.61)	578	Lottia gigantea hypothetical protein partial mRNA	8e-91	361/471(76.65)	343
EVM0001827.1	--	--	--	--	Methyltransferase FkbM domain	Protein Star GN=S OS=Drosophila melanogaster (Fruit fly) PE=2 SV=1	Uncharacterized protein {ECO:0000313|EnsemblMetazoa:CapteP218731} OS=Capitella teleta (Polychaete worm) PE=4 SV=1	hypothetical protein CAPTEDRAFT_218731 [Capitella teleta]	6.43802e-60	104/238(43.70)	207	PREDICTED: Apis florea uncharacterized LOC100866265 (LOC100866265), mRNA	2e-06	79/109(72.48)	62.6
EVM0015575.1	--	--	--	--	--	--	Putative uncharacterized protein {ECO:0000313|EMBL:EEN42476.1} OS=Branchiostoma floridae (Florida lancelet) PE=4 SV=1	hypothetical protein BRAFLDRAFT_106667 [Branchiostoma floridae]	2.09937e-41	85/195(43.59)	157	--	--	--	--
EVM0001001.1	--	--	--	--	--	--	Pyrophosphate-energized proton pump, putative {ECO:0000313|EMBL:EER14522.1} OS=Perkinsus marinus (strain ATCC 50983 / TXsc) PE=4 SV=1	PREDICTED: putative uncharacterized protein YIL169C-like [Aplysia californica]	5.4629e-19	37/101(36.63)	86	--	--	--	--
EVM0004533.1	--	K06066|4.12009e-111|lgi:LOTGIDRAFT_223519|hypothetical protein; K06066 CBF1 interacting corepressor (A)	[K]	Transcription	N-terminal domain of CBF1 interacting co-repressor CIR	--	Corepressor interacting with RBPJ 1 {ECO:0000313|EMBL:EKC21481.1} OS=Crassostrea gigas (Pacific oyster) PE=4 SV=1	Corepressor interacting with RBPJ 1 [Crassostrea gigas]	5.47638e-121	204/298(68.46)	371	PREDICTED: Aplysia californica corepressor interacting with RBPJ 1-like (LOC101846324), mRNA	4e-82	483/678(71.24)	315
EVM0013607.1	--	--	--	--	--	--	Tripartite motif-containing protein 56 {ECO:0000313|EMBL:EKC23446.1} OS=Crassostrea gigas (Pacific oyster) PE=4 SV=1	Tripartite motif-containing protein 56 [Crassostrea gigas]	1.54596e-21	86/298(28.86)	104	--	--	--	--
EVM0009990.1	--	--	--	--	--	--	Uncharacterized protein {ECO:0000313|EMBL:EKC18630.1} OS=Crassostrea gigas (Pacific oyster) PE=4 SV=1	hypothetical protein CGI_10011722 [Crassostrea gigas]	2.28628e-22	58/231(25.11)	102	--	--	--	--
EVM0010520.1	Molecular Function: catalytic activity (GO:0003824);; Biological Process: metabolic process (GO:0008152);; Biological Process: cellular process (GO:0009987);; Molecular Function: metal ion binding (GO:0046872);;	K11981|2.13348e-83|lgi:LOTGIDRAFT_171720|hypothetical protein; K11981 E3 ubiquitin-protein ligase NRDP1 [EC:6.3.2.19] (A)	[T]	Signal transduction mechanisms	Ring finger domain	TNF receptor-associated factor family protein DDB_G0272340 GN=DDB_G0272340 OS=Dictyostelium discoideum (Slime mold) PE=3 SV=2	Uncharacterized protein {ECO:0000313|EMBL:ESP03116.1} OS=Lottia gigantea (Giant owl limpet) PE=4 SV=1	hypothetical protein LOTGIDRAFT_171720 [Lottia gigantea]	3.30079e-83	123/175(70.29)	253	PREDICTED: Saccoglossus kowalevskii E3 ubiquitin-protein ligase LNX-like (LOC100370703), mRNA	1e-44	233/315(73.97)	188
EVM0013274.1	--	--	--	--	C1q domain	--	Putative C1q domain containing protein MgC1q66 {ECO:0000313|EMBL:CBX41715.1} OS=Mytilus galloprovincialis (Mediterranean mussel) PE=2 SV=1	putative C1q domain containing protein MgC1q66 [Mytilus galloprovincialis]	7.51235e-16	50/139(35.97)	77	--	--	--	--
EVM0023214.1	--	--	[TV]	--	Scavenger receptor cysteine-rich domain	Protein lev-9 (Precursor) GN=lev-9 OS=Caenorhabditis elegans PE=1 SV=3	Sushi, von Willebrand factor type A, EGF and pentraxin domain-containing protein 1 {ECO:0000313|EMBL:EKC40012.1} OS=Crassostrea gigas (Pacific oyster) PE=4 SV=1	Sushi, von Willebrand factor type A, EGF and pentraxin domain-containing protein 1 [Crassostrea gigas]	2.63592e-19	47/121(38.84)	92	--	--	--	--
EVM0001061.1	Molecular Function: hydrolase activity, acting on glycosyl bonds (GO:0016798);; Biological Process: organic substance metabolic process (GO:0071704);;	K01183|2.69135e-137|lgi:LOTGIDRAFT_130303|hypothetical protein; K01183 chitinase [EC:3.2.1.14] (A)	[G]	Carbohydrate transport and metabolism	Glycosyl hydrolases family 18	Probable endochitinase GN=cht-1 OS=Caenorhabditis elegans PE=1 SV=1	Chitotriosidase {ECO:0000313|EMBL:AHM92582.1} OS=Euprymna scolopes (Hawaiian bobtail squid) PE=2 SV=1	chitotriosidase [Euprymna scolopes]	5.35225e-139	213/419(50.84)	444	Mytilus coruscus mytichitin 5 mRNA, complete cds	6e-09	173/255(67.84)	73.4
EVM0005755.1	--	--	--	--	--	--	--	--	--	--	--	Plasmodium chabaudi chabaudi genome assembly PCHAS01 ,chromosome : 10	1e-17	230/344(66.86)	102
EVM0022680.1	Molecular Function: serine-type endopeptidase activity (GO:0004252);; Biological Process: proteolysis (GO:0006508);;	K01360|0|lgi:LOTGIDRAFT_212426|hypothetical protein; K01360 proprotein convertase subtilisin/kexin type 2 [EC:3.4.21.94] (A)	[O]	Posttranslational modification, protein turnover, chaperones	Subtilase family	Furin-like protease 1, isoforms 1/1-X/2 (Precursor) GN=Fur1 OS=Drosophila melanogaster (Fruit fly) PE=2 SV=2	Neuroendocrine convertase 2 {ECO:0000313|EMBL:EKC29248.1} OS=Crassostrea gigas (Pacific oyster) PE=3 SV=1	Neuroendocrine convertase 2 [Crassostrea gigas]	0	532/655(81.22)	1122	Lottia gigantea hypothetical protein partial mRNA	0	1063/1471(72.26)	807
EVM0002743.1	--	--	--	--	Lectin C-type domain	--	Tetranectin {ECO:0000313|EMBL:EKC34850.1} OS=Crassostrea gigas (Pacific oyster) PE=4 SV=1	Tetranectin [Crassostrea gigas]	1.41255e-18	56/155(36.13)	89	--	--	--	--
EVM0008439.1	Molecular Function: hydrolase activity (GO:0016787);;	--	[T]	Signal transduction mechanisms	Rhomboid family	Inactive rhomboid protein 1 GN=rho-5 OS=Drosophila melanogaster (Fruit fly) PE=2 SV=1	Rhomboid family member 1 {ECO:0000313|EMBL:EKC18101.1} OS=Crassostrea gigas (Pacific oyster) PE=4 SV=1	Rhomboid family member 1 [Crassostrea gigas]	0	508/745(68.19)	1025	Lottia gigantea hypothetical protein partial mRNA	3e-98	719/1051(68.41)	369
EVM0015146.1	--	K16460|0|spu:588883|poly(ADP-ribose) polymerase pme-5-like; K16460 centrosomal protein CEP128 (A)	[KLO]	--	Ankyrin repeats (3 copies)	Poly(ADP-ribose) polymerase pme-5 GN=pme-5 OS=Caenorhabditis elegans PE=2 SV=1	Poly [ADP-ribose] polymerase 1 {ECO:0000313|EMBL:EKC24267.1} OS=Crassostrea gigas (Pacific oyster) PE=4 SV=1	Poly [ADP-ribose] polymerase 1 [Crassostrea gigas]	0	1097/2191(50.07)	1979	PREDICTED: Saccoglossus kowalevskii poly(ADP-ribose) polymerase pme-5-like (LOC100379064), mRNA	5e-32	175/236(74.15)	150
EVM0014920.1	--	K06820|0|lgi:LOTGIDRAFT_168805|hypothetical protein; K06820 plexin A (A)	[T]	Signal transduction mechanisms	Protein tyrosine kinase	Plexin-B (Precursor) GN=plexB OS=Drosophila melanogaster (Fruit fly) PE=1 SV=2	Hepatocyte growth factor receptor {ECO:0000313|EMBL:EKC42320.1} OS=Crassostrea gigas (Pacific oyster) PE=4 SV=1	Hepatocyte growth factor receptor [Crassostrea gigas]	0	516/1059(48.73)	1009	Lottia gigantea hypothetical protein partial mRNA	3e-20	300/444(67.57)	111
EVM0012320.1	--	--	--	--	--	--	StAR-related lipid transfer protein 9 {ECO:0000313|EMBL:EKC26016.1} OS=Crassostrea gigas (Pacific oyster) PE=4 SV=1	StAR-related lipid transfer protein 9 [Crassostrea gigas]	5.81424e-110	204/500(40.80)	353	Lottia gigantea hypothetical protein partial mRNA	2e-24	314/471(66.67)	123
EVM0001810.1	--	--	--	--	--	--	Uncharacterized protein {ECO:0000313|EMBL:EKC41977.1} OS=Crassostrea gigas (Pacific oyster) PE=4 SV=1	hypothetical protein CGI_10028159 [Crassostrea gigas]	6.45372e-103	275/869(31.65)	345	--	--	--	--
EVM0013617.1	--	K16365|1.67051e-99|isc:IscW_ISCW010489|secreted protein; K16365 small glutamine-rich tetratricopeptide repeat-containing protein alpha (A)	[R]	General function prediction only	Tetratricopeptide repeat	Small glutamine-rich tetratricopeptide repeat-containing protein GN=sgt OS=Dictyostelium discoideum (Slime mold) PE=1 SV=1	Small glutamine-rich tetratricopeptide repeat-containing protein beta {ECO:0000313|EMBL:EKC19030.1} OS=Crassostrea gigas (Pacific oyster) PE=4 SV=1	PREDICTED: small glutamine-rich tetratricopeptide repeat-containing protein alpha-like isoform X1 [Aplysia californica]	8.44288e-125	202/347(58.21)	371	PREDICTED: Aplysia californica small glutamine-rich tetratricopeptide repeat-containing protein alpha-like (LOC101857028), transcript variant X2, mRNA	7e-39	423/638(66.30)	170
EVM0000354.1	--	K13908|1.31757e-17|bacu:103020181|MUC5B; mucin 5B, oligomeric mucus/gel-forming; K13908 mucin-5B (A)	--	--	--	--	A disintegrin and metalloproteinase with thrombospondin motifs 16 {ECO:0000313|EMBL:EKC36544.1} OS=Crassostrea gigas (Pacific oyster) PE=4 SV=1	A disintegrin and metalloproteinase with thrombospondin motifs 16 [Crassostrea gigas]	1.3014e-35	72/164(43.90)	149	Drosophila willistoni GK19787 (Dwil\GK19787), mRNA	5e-151	821/1156(71.02)	544
EVM0018284.1	--	--	--	--	YqaJ-like viral recombinase domain	--	Uncharacterized protein {ECO:0000313|EnsemblMetazoa:SPU_012891-tr} OS=Strongylocentrotus purpuratus (Purple sea urchin) PE=4 SV=1	hypothetical protein BRAFLDRAFT_119491 [Branchiostoma floridae]	3.22024e-73	199/740(26.89)	260	--	--	--	--
EVM0020148.1	--	K06773|3.87407e-46|lgi:LOTGIDRAFT_120413|hypothetical protein; K06773 opioid binding protein/cell adhesion molecule-like (A)	[T]	Signal transduction mechanisms	Immunoglobulin I-set domain	Lachesin (Precursor) GN=Lac OS=Drosophila melanogaster (Fruit fly) PE=1 SV=2	Uncharacterized protein {ECO:0000313|EMBL:ESO92560.1} OS=Lottia gigantea (Giant owl limpet) PE=4 SV=1	hypothetical protein LOTGIDRAFT_120413 [Lottia gigantea]	5.99371e-46	74/159(46.54)	162	Barbatia reeveana globin gene, exons 1, 2, 3, 4, 5 and 6	1e-06	45/52(86.54)	62.6
EVM0019156.1	--	--	--	--	F5/8 type C domain	Foot protein 1 variant 1 {ECO:0000303|PubMed:15203964, ECO:0000303|PubMed:19584055, ECO:0000312|EMBL:AAY46226.1} (Precursor) OS=Perna viridis (Tropical green mussel) PE=1 SV=1	Cellulosomal scaffoldin anchoring protein, putative {ECO:0000313|EMBL:EAN82436.1} OS=Trypanosoma cruzi (strain CL Brener) PE=4 SV=1	cellulosomal scaffoldin anchoring protein [Trypanosoma cruzi strain CL Brener]	1.33136e-11	231/624(37.02)	77	Toxocara canis genome assembly T_canis_Equador ,scaffold TCNE_scaffold0000390	1e-27	474/718(66.02)	136
EVM0019457.1	--	--	--	--	F5/8 type C domain	--	Tyrosine-protein kinase receptor Tie-1 {ECO:0000313|EMBL:EKC30613.1} OS=Crassostrea gigas (Pacific oyster) PE=4 SV=1	Tyrosine-protein kinase receptor Tie-1 [Crassostrea gigas]	5.70372e-34	98/266(36.84)	132	--	--	--	--
EVM0003234.1	--	--	--	--	--	--	Uncharacterized protein {ECO:0000313|EMBL:EKC37917.1} OS=Crassostrea gigas (Pacific oyster) PE=4 SV=1	hypothetical protein CGI_10009690 [Crassostrea gigas]	4.87634e-87	132/306(43.14)	272	--	--	--	--
EVM0023203.1	--	K01025|2.04287e-142|lgi:LOTGIDRAFT_132933|hypothetical protein; K01025 [EC:2.8.2.-] (A)	[R]	General function prediction only	Sulfotransferase domain	--	Uncharacterized protein {ECO:0000313|EMBL:ESO83797.1} OS=Lottia gigantea (Giant owl limpet) PE=4 SV=1	hypothetical protein LOTGIDRAFT_132933 [Lottia gigantea]	3.16059e-142	192/294(65.31)	413	Lottia gigantea hypothetical protein partial mRNA	8e-76	595/871(68.31)	293
EVM0018463.1	--	--	--	--	Transposase IS4	--	Transposase {ECO:0000313|EMBL:ACT79640.1} OS=Acropora millepora (Staghorn coral) PE=4 SV=1	transposase [Acropora millepora]	3.54921e-47	98/278(35.25)	173	--	--	--	--
EVM0012148.1	Cellular Component: membrane (GO:0016020);;	K17080|6.02706e-157|bfo:BRAFLDRAFT_260655|hypothetical protein; K17080 prohibitin 1 (A)	[O]	Posttranslational modification, protein turnover, chaperones	SPFH domain / Band 7 family	Protein l(2)37Cc GN=l(2)37Cc OS=Drosophila melanogaster (Fruit fly) PE=2 SV=2	Putative uncharacterized protein {ECO:0000313|EMBL:EEN52292.1} OS=Branchiostoma floridae (Florida lancelet) PE=4 SV=1	PREDICTED: prohibitin-like [Aplysia californica]	1.74744e-157	211/270(78.15)	448	PREDICTED: Apis dorsata protein l(2)37Cc-like (LOC102680878), transcript variant X2, mRNA	5e-128	520/686(75.80)	466
EVM0005455.1	--	K11089|0|aqu:100634688|60 kDa SS-A/Ro ribonucleoprotein-like; K11089 60 kDa SS-A/Ro ribonucleoprotein (A)	[S]	Function unknown	TROVE domain	60 kDa SS-A/Ro ribonucleoprotein homolog GN=rop-1 OS=Caenorhabditis elegans PE=2 SV=1	60 kDa SS-A/Ro ribonucleoprotein {ECO:0000313|EMBL:EKC39582.1} OS=Crassostrea gigas (Pacific oyster) PE=4 SV=1	60 kDa SS-A/Ro ribonucleoprotein [Crassostrea gigas]	0	307/545(56.33)	573	Mytilus chilensis microsatellite Mch-UCH42 sequence	1e-12	82/106(77.36)	84.2
EVM0019438.1	--	--	[I]	Lipid transport and metabolism	AMP-binding enzyme	Probable 4-coumarate--CoA ligase 1 GN=4cl1 OS=Dictyostelium discoideum (Slime mold) PE=3 SV=1	Putative uncharacterized protein {ECO:0000313|EMBL:EEN66174.1} (Fragment) OS=Branchiostoma floridae (Florida lancelet) PE=4 SV=1	hypothetical protein BRAFLDRAFT_216949 [Branchiostoma floridae]	2.07509e-159	249/501(49.70)	473	PREDICTED: Saccoglossus kowalevskii 4-coumarate--CoA ligase 1-like (LOC100377142), partial mRNA	4e-32	336/500(67.20)	149
EVM0012231.1	--	--	--	--	--	--	Uncharacterized protein {ECO:0000313|EMBL:EKC17327.1} OS=Crassostrea gigas (Pacific oyster) PE=4 SV=1	hypothetical protein CGI_10001115 [Crassostrea gigas]	8.44505e-33	75/247(30.36)	129	--	--	--	--
EVM0000128.1	--	K08749|0|lgi:LOTGIDRAFT_112354|hypothetical protein; K08749 solute carrier family 27 (fatty acid transporter), member 6 (A)	[I]	Lipid transport and metabolism	AMP-binding enzyme	Probable 4-coumarate--CoA ligase 3 GN=4cl3 OS=Dictyostelium discoideum (Slime mold) PE=3 SV=2	Very long-chain acyl-CoA synthetase {ECO:0000313|EMBL:EKC20279.1} OS=Crassostrea gigas (Pacific oyster) PE=4 SV=1	Very long-chain acyl-CoA synthetase [Crassostrea gigas]	0	324/630(51.43)	702	Lottia gigantea hypothetical protein partial mRNA	2e-29	455/696(65.37)	140
EVM0013600.1	--	--	[R]	General function prediction only	TPR repeat	Stress-induced-phosphoprotein 1 {ECO:0000303|PubMed:19467242, ECO:0000312|EMBL:CCD63252.1} OS=Caenorhabditis elegans PE=1 SV=1	Sperm-associated antigen 1 {ECO:0000313|EMBL:EKC19222.1} OS=Crassostrea gigas (Pacific oyster) PE=4 SV=1	Sperm-associated antigen 1 [Crassostrea gigas]	0	352/794(44.33)	609	PREDICTED: Saccoglossus kowalevskii sperm-associated antigen 1-like (LOC100369340), mRNA	2e-21	124/162(76.54)	114
EVM0011505.1	--	K08869|0|lgi:LOTGIDRAFT_109135|hypothetical protein; K08869 aarF domain-containing kinase (A)	[R]	General function prediction only	ABC1 family	Probable serine/threonine-protein kinase abkD GN=abkD OS=Dictyostelium discoideum (Slime mold) PE=2 SV=1	Uncharacterized protein {ECO:0000313|EMBL:ESO82667.1} (Fragment) OS=Lottia gigantea (Giant owl limpet) PE=4 SV=1	PREDICTED: uncharacterized aarF domain-containing protein kinase 5-like isoform X2 [Aplysia californica]	0	327/579(56.48)	674	Lottia gigantea hypothetical protein partial mRNA	3e-154	856/1221(70.11)	554
EVM0004282.1	Molecular Function: extracellular ligand-gated ion channel activity (GO:0005230);; Biological Process: transport (GO:0006810);; Cellular Component: membrane (GO:0016020);; Cellular Component: synapse (GO:0045202);;	--	[T]	Signal transduction mechanisms	Neurotransmitter-gated ion-channel ligand binding domain	Acetylcholine receptor subunit alpha-like 1 (Precursor) GN=CG5610 OS=Drosophila melanogaster (Fruit fly) PE=2 SV=2	Uncharacterized protein {ECO:0000313|EMBL:ESO93340.1} OS=Lottia gigantea (Giant owl limpet) PE=3 SV=1	hypothetical protein LOTGIDRAFT_232752 [Lottia gigantea]	2.89051e-175	263/452(58.19)	511	Lottia gigantea hypothetical protein partial mRNA	4e-57	568/850(66.82)	232
EVM0001273.1	--	K16767|0|lcm:102367478|CEP112; centrosomal protein 112kDa; K16767 centrosomal protein CEP112 (A)	--	--	Domain of unknown function (DUF4485)	--	Coiled-coil domain-containing protein 46 {ECO:0000313|EMBL:EKC26512.1} OS=Crassostrea gigas (Pacific oyster) PE=4 SV=1	Coiled-coil domain-containing protein 46 [Crassostrea gigas]	0	624/1004(62.15)	1217	PREDICTED: Aplysia californica centrosomal protein of 112 kDa-like (LOC101862025), mRNA	4e-79	718/1074(66.85)	306
EVM0012157.1	--	K13122|2.5632e-85|xma:102231358|protein FRG1-like; K13122 protein FRG1 (A)	[Z]	Cytoskeleton	FRG1-like family	Protein FRG1 homolog GN=FRG1 OS=Drosophila melanogaster (Fruit fly) PE=2 SV=1	Protein FRG1 {ECO:0000313|EMBL:EKC17746.1} OS=Crassostrea gigas (Pacific oyster) PE=4 SV=1	Protein FRG1 [Crassostrea gigas]	9.98372e-104	171/263(65.02)	311	Lottia gigantea hypothetical protein partial mRNA	1e-47	388/572(67.83)	199
EVM0001738.1	--	--	--	--	--	--	Uncharacterized protein {ECO:0000313|EMBL:EKC41729.1} OS=Crassostrea gigas (Pacific oyster) PE=4 SV=1	PREDICTED: uncharacterized protein LOC100368219 [Saccoglossus kowalevskii]	1.62899e-36	62/161(38.51)	135	--	--	--	--
EVM0020684.1	--	--	--	--	--	--	Uncharacterized protein {ECO:0000313|EMBL:EKC41750.1} OS=Crassostrea gigas (Pacific oyster) PE=4 SV=1	hypothetical protein CGI_10028499 [Crassostrea gigas]	1.19217e-34	76/190(40.00)	141	--	--	--	--
EVM0019649.1	--	--	--	--	GRIP domain	Laminin-like protein epi-1 (Precursor) GN=epi-1 OS=Caenorhabditis elegans PE=1 SV=1	GRIP and coiled-coil domain-containing protein 1 {ECO:0000313|EMBL:EKC33926.1} OS=Crassostrea gigas (Pacific oyster) PE=4 SV=1	GRIP and coiled-coil domain-containing protein 1 [Crassostrea gigas]	0	399/728(54.81)	737	Lottia gigantea hypothetical protein mRNA	2e-36	603/918(65.69)	163
EVM0019571.1	--	--	--	--	--	--	Uncharacterized protein {ECO:0000313|EMBL:ESO91694.1} (Fragment) OS=Lottia gigantea (Giant owl limpet) PE=4 SV=1	hypothetical protein LOTGIDRAFT_122139, partial [Lottia gigantea]	4.18029e-44	59/288(20.49)	165	PREDICTED: Diaphorina citri collagen alpha-5(IV) chain-like (LOC103513692), mRNA	1e-12	252/383(65.80)	84.2
EVM0011211.1	--	--	[G]	Carbohydrate transport and metabolism	Glycosyl hydrolase family 65 central catalytic domain	Acid trehalase-like protein 1 (Precursor) GN=athl1 OS=Dictyostelium discoideum (Slime mold) PE=3 SV=2	Acid trehalase-like protein 1 {ECO:0000313|EMBL:EKC17406.1} OS=Crassostrea gigas (Pacific oyster) PE=4 SV=1	Acid trehalase-like protein 1 [Crassostrea gigas]	0	309/652(47.39)	618	PREDICTED: Saccoglossus kowalevskii acid trehalase-like protein 1-like (LOC100368199), mRNA	3e-23	232/331(70.09)	120
EVM0010330.1	--	K08770|7.99405e-19|mze:101471781|polyubiquitin-C-like; K08770 ubiquitin C (A)	[OR]	--	Ubiquitin family	Ubiquitin (Precursor) GN=Ubi-p63E OS=Drosophila melanogaster (Fruit fly) PE=3 SV=1	Polyubiquitin {ECO:0000313|EMBL:ETN98735.1} OS=Reticulomyxa filosa PE=4 SV=1	polyubiquitin [Reticulomyxa filosa]	5.54095e-19	54/150(36.00)	87	Hymenolepis nana genome assembly H_nana_Japan ,scaffold HNAJ_contig0010351	3e-10	59/71(83.10)	75.2
EVM0018562.1	--	K17341|4.53275e-26|nle:100583271|HMCN1; hemicentin 1; K17341 hemicentin (A)	[RP]	--	Thrombospondin type 1 domain	Coadhesin {ECO:0000303|PubMed:23765379} (Fragment) OS=Acropora millepora (Staghorn coral) PE=1 SV=1	Neurotrypsin {ECO:0000313|EMBL:EKC35128.1} OS=Crassostrea gigas (Pacific oyster) PE=4 SV=1	Neurotrypsin [Crassostrea gigas]	1.22188e-25	50/99(50.51)	108	--	--	--	--
EVM0005367.1	Biological Process: mRNA splicing, via spliceosome (GO:0000398);; Molecular Function: mRNA binding (GO:0003729);; Cellular Component: nucleolus (GO:0005730);; Cellular Component: ribosome (GO:0005840);; Biological Process: peripheral nervous system development (GO:0007422);; Molecular Function: zinc ion binding (GO:0008270);; Cellular Component: small nuclear ribonucleoprotein complex (GO:0030532…	K12845|2.29848e-76|mdo:100028876|NHP2L1; NHP2 non-histone chromosome protein 2-like 1 (S. cerevisiae); K12845 U4/U6 small nuclear ribonucleoprotein SNU13 (A)	[AJ]	--	Ribosomal protein L7Ae/L30e/S12e/Gadd45 family	NHP2-like protein 1 homolog GN=hoip OS=Drosophila melanogaster (Fruit fly) PE=2 SV=1	Putative uncharacterized protein {ECO:0000313|EMBL:EEN63108.1} OS=Branchiostoma floridae (Florida lancelet) PE=4 SV=1	hypothetical protein BRAFLDRAFT_68109 [Branchiostoma floridae]	3.57557e-74	106/126(84.13)	225	PREDICTED: Saccoglossus kowalevskii NHP2-like protein 1-like (LOC100371232), mRNA	1e-75	292/379(77.04)	291
EVM0015511.1	--	--	[R]	General function prediction only	7 transmembrane receptor (rhodopsin family)	FMRFamide receptor OS=Drosophila melanogaster (Fruit fly) PE=2 SV=1	FMRFamide receptor {ECO:0000313|EMBL:EKC23817.1} OS=Crassostrea gigas (Pacific oyster) PE=3 SV=1	FMRFamide receptor [Crassostrea gigas]	2.31416e-75	135/293(46.08)	245	Helobdella robusta hypothetical protein partial mRNA	2e-09	61/75(81.33)	73.4
EVM0020902.1	--	K05312|3.17125e-57|lgi:LOTGIDRAFT_103662|hypothetical protein; K05312 nicotinic acetylcholine receptor, invertebrate (A)	[T]	Signal transduction mechanisms	Neurotransmitter-gated ion-channel ligand binding domain	Acetylcholine receptor subunit alpha-L1 (Precursor) OS=Schistocerca gregaria (Desert locust) PE=2 SV=1	Neuronal acetylcholine receptor subunit alpha-3 {ECO:0000313|EMBL:EKC27141.1} OS=Crassostrea gigas (Pacific oyster) PE=3 SV=1	Neuronal acetylcholine receptor subunit alpha-3 [Crassostrea gigas]	3.79825e-85	123/273(45.05)	272	--	--	--	--
EVM0023769.1	Molecular Function: calcium ion binding (GO:0005509);;	K17259|4.80637e-92|lgi:LOTGIDRAFT_228042|hypothetical protein; K17259 calcium and integrin-binding protein 1 (A)	[T]	Signal transduction mechanisms	EF hand	Calcineurin subunit B GN=CNB1 OS=Naegleria gruberi (Amoeba) PE=3 SV=1	Uncharacterized protein {ECO:0000313|EMBL:ESP05466.1} OS=Lottia gigantea (Giant owl limpet) PE=4 SV=1	hypothetical protein LOTGIDRAFT_228042 [Lottia gigantea]	7.43611e-92	143/191(74.87)	275	Lottia gigantea hypothetical protein mRNA	8e-86	423/572(73.95)	325
EVM0022956.1	--	--	--	--	Glycosyltransferase sugar-binding region containing DXD motif	--	Uncharacterized protein {ECO:0000313|EMBL:EKC26793.1} OS=Crassostrea gigas (Pacific oyster) PE=4 SV=1	hypothetical protein CGI_10013225 [Crassostrea gigas]	2.01987e-105	180/416(43.27)	327	--	--	--	--
EVM0010047.1	Molecular Function: GTP binding (GO:0005525);; Biological Process: small GTPase mediated signal transduction (GO:0007264);; Biological Process: protein transport (GO:0015031);;	K07901|1.8076e-125|lgi:LOTGIDRAFT_204153|hypothetical protein; K07901 Ras-related protein Rab-8A (A)	[TU]	--	Ras family	Ras-related protein Rab-8A GN=rab8A OS=Dictyostelium discoideum (Slime mold) PE=3 SV=1	Ras-related protein Rab-8A {ECO:0000313|EMBL:EKC30125.1} OS=Crassostrea gigas (Pacific oyster) PE=3 SV=1	Ras-related protein Rab-8A [Crassostrea gigas]	5.5114e-133	187/209(89.47)	381	Lottia gigantea hypothetical protein mRNA	2e-151	433/521(83.11)	544
EVM0014105.1	--	--	--	--	NB-ARC domain	--	Uncharacterized protein {ECO:0000313|EMBL:EKC42760.1} OS=Crassostrea gigas (Pacific oyster) PE=4 SV=1	hypothetical protein CGI_10018910 [Crassostrea gigas]	1.11181e-121	298/957(31.14)	412	--	--	--	--
EVM0008078.1	--	--	--	--	--	--	Uncharacterized protein {ECO:0000313|EMBL:EKC42529.1} OS=Crassostrea gigas (Pacific oyster) PE=4 SV=1	hypothetical protein CGI_10020558 [Crassostrea gigas]	6.77494e-18	63/180(35.00)	83	--	--	--	--
EVM0013580.1	--	--	[O]	Posttranslational modification, protein turnover, chaperones	--	--	Heat shock 70 kDa protein 12B {ECO:0000313|EMBL:EKC36745.1} OS=Crassostrea gigas (Pacific oyster) PE=4 SV=1	Heat shock 70 kDa protein 12B [Crassostrea gigas]	1.25686e-22	52/112(46.43)	93	--	--	--	--
EVM0011171.1	Cellular Component: ribosome (GO:0005840);;	K02947|1.59687e-74|bfo:BRAFLDRAFT_125059|hypothetical protein; K02947 small subunit ribosomal protein S10e (A)	[J]	Translation, ribosomal structure and biogenesis	Plectin/S10 domain	40S ribosomal protein S10 GN=RPS10 OS=Lumbricus rubellus (Humus earthworm) PE=2 SV=1	Ribosomal protein S10 {ECO:0000313|EMBL:CAD91124.1} OS=Crassostrea gigas (Pacific oyster) PE=2 SV=1	ribosomal protein S10 [Crassostrea gigas]	5.80333e-85	123/144(85.42)	256	Crassostrea gigas mRNA for ribosomal protein S10	9e-85	350/462(75.76)	322
EVM0004995.1	--	K00718|6.49357e-56|lgi:LOTGIDRAFT_129925|hypothetical protein; K00718 galactoside 2-L-fucosyltransferase 1/2 [EC:2.4.1.69] (A)	--	--	Glycosyl transferase family 11	--	Galactoside 2-alpha-L-fucosyltransferase 2 {ECO:0000313|EMBL:EKC29427.1} OS=Crassostrea gigas (Pacific oyster) PE=4 SV=1	Galactoside 2-alpha-L-fucosyltransferase 2 [Crassostrea gigas]	8.75034e-62	108/279(38.71)	208	--	--	--	--
EVM0018989.1	Cellular Component: nucleus (GO:0005634);; Biological Process: neurogenesis (GO:0022008);;	K13119|0|lgi:LOTGIDRAFT_222603|hypothetical protein; K13119 protein FAM50 (A)	[S]	Function unknown	XAP5, circadian clock regulator	Protein FAM50 homolog GN=CG12259 OS=Drosophila melanogaster (Fruit fly) PE=2 SV=1	FAM50-like protein {ECO:0000313|EMBL:EKC29307.1} OS=Crassostrea gigas (Pacific oyster) PE=4 SV=1	FAM50-like protein [Crassostrea gigas]	0	283/343(82.51)	550	Lottia gigantea hypothetical protein mRNA	0	766/1020(75.10)	697
EVM0018203.1	Cellular Component: membrane (GO:0016020);;	K17353|8.36017e-38|lgi:LOTGIDRAFT_228215|hypothetical protein; K17353 tetraspanin-18 (A)	[R]	General function prediction only	Tetraspanin family	23 kDa integral membrane protein OS=Schistosoma japonicum (Blood fluke) PE=2 SV=1	Tetraspanin {ECO:0000256|RuleBase:RU361218} OS=Crassostrea gigas (Pacific oyster) PE=3 SV=1	CD82 antigen [Crassostrea gigas]	3.52878e-76	130/278(46.76)	244	--	--	--	--
EVM0011682.1	--	K07299|7.57864e-146|lgi:LOTGIDRAFT_228693|hypothetical protein; K07299 MFS transporter, SP family, solute carrier family 2 (facilitated glucose transporter), member 1 (A)	[G]	Carbohydrate transport and metabolism	Sugar (and other) transporter	Glucose transporter type 1 (Precursor) GN=Glut1 OS=Drosophila melanogaster (Fruit fly) PE=2 SV=4	Solute carrier family 2, facilitated glucose transporter member 1 {ECO:0000313|EMBL:EKC40197.1} OS=Crassostrea gigas (Pacific oyster) PE=3 SV=1	Solute carrier family 2, facilitated glucose transporter member 1 [Crassostrea gigas]	0	276/550(50.18)	538	--	--	--	--
EVM0020156.1	Biological Process: cellular process (GO:0009987);; Biological Process: single-organism process (GO:0044699);; Biological Process: response to stimulus (GO:0050896);;	K04255|9.7895e-46|lgi:LOTGIDRAFT_156440|hypothetical protein; K04255 r-opsin (A)	[R]	General function prediction only	7 transmembrane receptor (rhodopsin family)	Rhodopsin GN=RHO OS=Enteroctopus dofleini (Giant octopus) PE=1 SV=1	Rhodopsin, GQ-coupled {ECO:0000313|EMBL:EKC18167.1} OS=Crassostrea gigas (Pacific oyster) PE=3 SV=1	Rhodopsin, GQ-coupled [Crassostrea gigas]	1.95199e-70	118/218(54.13)	225	--	--	--	--
EVM0001139.1	--	--	--	--	Endonuclease/Exonuclease/phosphatase family	--	Uncharacterized protein {ECO:0000313|EMBL:EKC42892.1} OS=Crassostrea gigas (Pacific oyster) PE=4 SV=1	hypothetical protein CGI_10028865 [Crassostrea gigas]	1.19303e-43	103/348(29.60)	162	--	--	--	--
EVM0001454.1	--	--	--	--	--	--	Uncharacterized protein {ECO:0000313|EMBL:EKC40174.1} OS=Crassostrea gigas (Pacific oyster) PE=4 SV=1	hypothetical protein CGI_10027817 [Crassostrea gigas]	2.15965e-22	66/222(29.73)	102	--	--	--	--
EVM0016214.1	--	K09353|4.85068e-14|lgi:LOTGIDRAFT_63559|hypothetical protein; K09353 homeobox protein LBX (A)	--	--	--	--	Transcription factor LBX1 {ECO:0000313|EMBL:EKC18924.1} OS=Crassostrea gigas (Pacific oyster) PE=4 SV=1	Transcription factor LBX1 [Crassostrea gigas]	7.02531e-42	95/190(50.00)	150	Euprymna scolopes ladybird mRNA, partial cds	9e-09	55/66(83.33)	69.8
EVM0008435.1	--	--	--	--	ADP-ribosylglycohydrolase	--	Uncharacterized protein {ECO:0000313|EMBL:ESO99422.1} OS=Lottia gigantea (Giant owl limpet) PE=4 SV=1	hypothetical protein LOTGIDRAFT_158508 [Lottia gigantea]	5.55961e-146	198/349(56.73)	429	Lottia gigantea hypothetical protein partial mRNA	2e-27	604/946(63.85)	132
EVM0007803.1	--	--	--	--	Thermolysin metallopeptidase, catalytic domain	--	Uncharacterized protein {ECO:0000313|EMBL:ESO85431.1} OS=Lottia gigantea (Giant owl limpet) PE=4 SV=1	hypothetical protein LOTGIDRAFT_154924 [Lottia gigantea]	5.08024e-126	233/644(36.18)	411	--	--	--	--
EVM0012032.1	Molecular Function: ligase activity (GO:0016874);; Molecular Function: ion binding (GO:0043167);;	K01968|0|lgi:LOTGIDRAFT_103911|hypothetical protein; K01968 3-methylcrotonyl-CoA carboxylase alpha subunit [EC:6.4.1.4] (A)	[IE]	--	Carbamoyl-phosphate synthase L chain, ATP binding domain	Methylcrotonoyl-CoA carboxylase subunit alpha, mitochondrial (Precursor) GN=mccA OS=Dictyostelium discoideum (Slime mold) PE=3 SV=1	Methylcrotonoyl-CoA carboxylase subunit alpha, mitochondrial {ECO:0000313|EMBL:EKC37376.1} OS=Crassostrea gigas (Pacific oyster) PE=4 SV=1	Methylcrotonoyl-CoA carboxylase subunit alpha, mitochondrial [Crassostrea gigas]	0	451/629(71.70)	960	Lottia gigantea hypothetical protein partial mRNA	0	981/1297(75.64)	883
EVM0015177.1	--	--	[R]	General function prediction only	Tumour protein D52 family	Uncharacterized protein F13E6.1 GN=F13E6.1 OS=Caenorhabditis elegans PE=3 SV=2	Tumor protein D54 {ECO:0000313|EMBL:EKC36515.1} OS=Crassostrea gigas (Pacific oyster) PE=4 SV=1	Tumor protein D54 [Crassostrea gigas]	2.85208e-84	129/187(68.98)	260	Lottia gigantea hypothetical protein partial mRNA	2e-19	154/218(70.64)	105
EVM0011606.1	--	K10571|0|lgi:LOTGIDRAFT_121100|hypothetical protein; K10571 de-etiolated-1 (A)	[K]	Transcription	De-etiolated protein 1 Det1	--	DET1-like protein {ECO:0000313|EMBL:EKC30793.1} OS=Crassostrea gigas (Pacific oyster) PE=4 SV=1	DET1-like protein [Crassostrea gigas]	0	446/546(81.68)	921	Lottia gigantea hypothetical protein partial mRNA	0	1131/1625(69.60)	657
EVM0007478.1	--	--	--	--	--	Galaxin {ECO:0000312|EMBL:ADI50283.1} (Precursor) OS=Acropora millepora (Staghorn coral) PE=1 SV=1	Importin subunit alpha-2 {ECO:0000313|EMBL:EKC18903.1} OS=Crassostrea gigas (Pacific oyster) PE=4 SV=1	Importin subunit alpha-2 [Crassostrea gigas]	6.91161e-27	92/304(30.26)	119	--	--	--	--
EVM0020643.1	Cellular Component: nucleus (GO:0005634);; Biological Process: regulation of transcription, DNA-templated (GO:0006355);;	K15148|9.90786e-100|lgi:LOTGIDRAFT_182398|hypothetical protein; K15148 mediator of RNA polymerase II transcription subunit 7 (A)	[K]	Transcription	MED7 protein	Mediator of RNA polymerase II transcription subunit 7 GN=MED7 OS=Anopheles gambiae (African malaria mosquito) PE=3 SV=2	Mediator of RNA polymerase II transcription subunit 7 {ECO:0000313|EMBL:EKC31599.1} OS=Crassostrea gigas (Pacific oyster) PE=4 SV=1	Mediator of RNA polymerase II transcription subunit 7 [Crassostrea gigas]	8.36248e-126	176/219(80.37)	363	Lottia gigantea hypothetical protein mRNA	6e-50	342/490(69.80)	206
EVM0010039.1	Molecular Function: binding (GO:0005488);;	K11997|8.11545e-30|nve:NEMVE_v1g198897|hypothetical protein; K11997 tripartite motif-containing protein 2/3 (A)	[O]	Posttranslational modification, protein turnover, chaperones	B-box zinc finger	RING finger protein nhl-1 GN=nhl-1 OS=Caenorhabditis elegans PE=1 SV=2	Tripartite motif-containing protein 2 {ECO:0000313|EMBL:EKC28185.1} OS=Crassostrea gigas (Pacific oyster) PE=4 SV=1	Tripartite motif-containing protein 2 [Crassostrea gigas]	1.36293e-51	137/486(28.19)	201	--	--	--	--
EVM0007648.1	--	--	--	--	--	NDPYLRF-amide (Precursor) OS=Helix aspersa (Brown garden snail) PE=1 SV=1	Uncharacterized protein {ECO:0000313|EMBL:EKC33711.1} OS=Crassostrea gigas (Pacific oyster) PE=4 SV=1	hypothetical protein CGI_10020740 [Crassostrea gigas]	4.6572e-34	75/159(47.17)	125	--	--	--	--
EVM0018432.1	--	--	--	--	PDZ domain (Also known as DHR or GLGF)	--	Partitioning defective 6-like protein beta {ECO:0000313|EMBL:EKC31904.1} OS=Crassostrea gigas (Pacific oyster) PE=4 SV=1	Partitioning defective 6-like protein beta [Crassostrea gigas]	1.09635e-32	94/230(40.87)	144	--	--	--	--
EVM0010853.1	--	--	--	--	--	--	Uncharacterized protein {ECO:0000313|EMBL:EKC20289.1} OS=Crassostrea gigas (Pacific oyster) PE=4 SV=1	hypothetical protein CGI_10006394 [Crassostrea gigas]	7.16213e-17	39/56(69.64)	80	--	--	--	--
EVM0018354.1	--	K10657|3.42201e-41|lgi:LOTGIDRAFT_66924|hypothetical protein; K10657 E3 ubiquitin-protein ligase MARCH2 [EC:6.3.2.19] (A)	[A]	RNA processing and modification	RING-variant domain	--	Uncharacterized protein {ECO:0000313|EMBL:ESP05643.1} (Fragment) OS=Lottia gigantea (Giant owl limpet) PE=4 SV=1	hypothetical protein LOTGIDRAFT_66924, partial [Lottia gigantea]	5.29432e-41	64/158(40.51)	152	--	--	--	--
EVM0023613.1	--	--	--	--	--	--	Uncharacterized protein {ECO:0000313|EMBL:ESO99824.1} (Fragment) OS=Lottia gigantea (Giant owl limpet) PE=4 SV=1	hypothetical protein LOTGIDRAFT_141419, partial [Lottia gigantea]	5.40078e-13	36/169(21.30)	71	Drosophila melanogaster 211000022278091 sequence >gi|158527719|gb|DS485270.1| Drosophila melanogaster 211000022278091 sequence	6e-17	329/470(70.00)	96.9
EVM0008707.1	--	K10314|6.82742e-52|lgi:LOTGIDRAFT_139698|hypothetical protein; K10314 F-box protein 39 (A)	[R]	General function prediction only	F-box-like	--	F-box only protein 39 {ECO:0000313|EMBL:EKC18022.1} OS=Crassostrea gigas (Pacific oyster) PE=4 SV=1	F-box only protein 39 [Crassostrea gigas]	2.36351e-82	138/285(48.42)	265	--	--	--	--
EVM0016017.1	Molecular Function: peptidase activity (GO:0008233);;	K09633|4.70881e-63|hgl:101715175|Tmprss2; transmembrane protease, serine 2; K09633 transmembrane protease, serine 2 (A)	[E]	Amino acid transport and metabolism	Trypsin	Serine proteinase stubble catalytic chain GN=Sb OS=Drosophila melanogaster (Fruit fly) PE=2 SV=2	Serine protease CFSP2 {ECO:0000313|EMBL:ABB89131.1} OS=Azumapecten farreri PE=2 SV=1	serine protease CFSP2 [Azumapecten farreri]	7.29845e-136	196/351(55.84)	399	Chlamys farreri serine protease CFSP2 mRNA, complete cds	8e-64	449/643(69.83)	253
EVM0014603.1	--	--	--	--	--	--	Putative uncharacterized protein {ECO:0000313|EMBL:AET09747.1} OS=Acropora millepora (Staghorn coral) PE=2 SV=1	PREDICTED: uncharacterized protein LOC100201344 [Hydra vulgaris]	1.85581e-51	93/202(46.04)	174	--	--	--	--
EVM0020734.1	Biological Process: spermatid development (GO:0007286);; Molecular Function: acid-amino acid ligase activity (GO:0016881);; Biological Process: negative regulation of apoptotic process (GO:0043066);;	K10586|2.04584e-91|bfo:BRAFLDRAFT_85147|hypothetical protein; K10586 baculoviral IAP repeat-containing protein 6 (apollon) [EC:6.3.2.19] (A)	[O]	Posttranslational modification, protein turnover, chaperones	Ubiquitin-conjugating enzyme	Probable ubiquitin-conjugating enzyme protein 17 GN=ubc-17 OS=Caenorhabditis elegans PE=3 SV=3	Uncharacterized protein {ECO:0000313|EMBL:ELU17166.1, ECO:0000313|EnsemblMetazoa:CapteP195632} OS=Capitella teleta (Polychaete worm) PE=4 SV=1	hypothetical protein CAPTEDRAFT_195632 [Capitella teleta]	0	373/642(58.10)	721	PREDICTED: Saccoglossus kowalevskii baculoviral IAP repeat-containing protein 6-like (LOC100376333), mRNA	4e-72	428/606(70.63)	282
EVM0013327.1	--	--	--	--	NAD(P)-binding Rossmann-like domain	L-amino-acid oxidase {ECO:0000303|PubMed:16155232} (Precursor) OS=Aplysia californica (California sea hare) PE=1 SV=1	Uncharacterized protein {ECO:0000313|EMBL:EKC30066.1} OS=Crassostrea gigas (Pacific oyster) PE=4 SV=1	PREDICTED: uncharacterized protein LOC100208937 [Hydra vulgaris]	2.78209e-97	179/489(36.61)	311	--	--	--	--
EVM0014649.1	--	--	--	--	Phosphotransferase enzyme family	--	Aminoglycoside phosphotransferase domain-containing protein 1 {ECO:0000313|EMBL:EKC36491.1} OS=Crassostrea gigas (Pacific oyster) PE=4 SV=1	Aminoglycoside phosphotransferase domain-containing protein 1 [Crassostrea gigas]	7.40413e-114	166/382(43.46)	346	Drosophila erecta GG21124 (Dere\GG21124), mRNA	2e-08	62/78(79.49)	69.8
EVM0004835.1	Molecular Function: hydrolase activity (GO:0016787);;	K18082|0|dre:393584|zgc:63645; K18082 myotubularin-related protein 3/4 [EC:3.1.3.48] (A)	[IU]	--	Myotubularin-like phosphatase domain	Myotubularin-related protein 3 GN=mtm-3 OS=Caenorhabditis elegans PE=1 SV=2	Myotubularin-related protein 4 {ECO:0000313|EMBL:EKC42140.1} OS=Crassostrea gigas (Pacific oyster) PE=4 SV=1	Myotubularin-related protein 4 [Crassostrea gigas]	0	573/1139(50.31)	1058	Lottia gigantea hypothetical protein partial mRNA	3e-106	669/961(69.61)	396
EVM0000815.1	--	K03331|9.27275e-80|lcm:102364327|DCXR; dicarbonyl/L-xylulose reductase; K03331 L-xylulose reductase [EC:1.1.1.10] (A)	[Q]	Secondary metabolites biosynthesis, transport and catabolism	Enoyl-(Acyl carrier protein) reductase	L-xylulose reductase {ECO:0000250|UniProtKB:Q7Z4W1} OS=Caenorhabditis elegans PE=1 SV=2	Putative uncharacterized protein {ECO:0000313|EMBL:EFX87881.1} OS=Daphnia pulex (Water flea) PE=4 SV=1	hypothetical protein DAPPUDRAFT_305430 [Daphnia pulex]	4.55251e-78	127/242(52.48)	244	PREDICTED: Nasonia vitripennis peroxisomal hydratase-dehydrogenase-epimerase (LOC100114137), mRNA	2e-13	100/134(74.63)	86
EVM0017525.1	--	K05039|0|lgi:LOTGIDRAFT_209410|hypothetical protein; K05039 solute carrier family 6 (neurotransmitter transporter, GABA) member 6/8/11/12/13 (A)	[T]	Signal transduction mechanisms	Sodium:neurotransmitter symporter family	Sodium-dependent serotonin transporter GN=SerT OS=Drosophila melanogaster (Fruit fly) PE=2 SV=1	Transporter {ECO:0000256|RuleBase:RU003732} OS=Lottia gigantea (Giant owl limpet) PE=3 SV=1	hypothetical protein LOTGIDRAFT_209410 [Lottia gigantea]	0	367/554(66.25)	716	Lottia gigantea hypothetical protein partial mRNA	3e-154	943/1344(70.16)	554
EVM0008209.1	Molecular Function: protein dimerization activity (GO:0046983);;	--	[K]	Transcription	Helix-loop-helix DNA-binding domain	Basic helix-loop-helix transcription factor amos GN=amos OS=Drosophila melanogaster (Fruit fly) PE=1 SV=2	Uncharacterized protein {ECO:0000313|EMBL:EKC20903.1} OS=Crassostrea gigas (Pacific oyster) PE=4 SV=1	hypothetical protein CGI_10005065 [Crassostrea gigas]	2.28282e-37	85/166(51.20)	136	Pediculus humanus corporis hypothetical protein, mRNA	2e-23	121/158(76.58)	118
EVM0004734.1	--	--	--	--	--	--	Uncharacterized protein {ECO:0000313|EnsemblMetazoa:ACYPI37155-PA} OS=Acyrthosiphon pisum (Pea aphid) PE=4 SV=2	PREDICTED: 52 kDa repressor of the inhibitor of the protein kinase-like [Acyrthosiphon pisum]	1.355e-69	148/414(35.75)	235	--	--	--	--
EVM0022389.1	--	K09142|2.90206e-155|mze:101466527|uncharacterized LOC101466527; K09142 hypothetical protein (A)	[S]	Function unknown	Putative RNA methyltransferase	Putative methyltransferase B0361.6 {ECO:0000305} GN=B0361.6 OS=Caenorhabditis elegans PE=3 SV=1	Uncharacterized protein {ECO:0000313|EMBL:EKC39109.1} OS=Crassostrea gigas (Pacific oyster) PE=4 SV=1	hypothetical protein CGI_10020686 [Crassostrea gigas]	1.74733e-152	243/370(65.68)	444	PREDICTED: Saccoglossus kowalevskii uncharacterized LOC100372171 (LOC100372171), mRNA	2e-71	254/318(79.87)	279
EVM0019424.1	Cellular Component: protein phosphatase type 2A complex (GO:0000159);; Molecular Function: protein serine/threonine phosphatase activity (GO:0004722);; Cellular Component: centriole (GO:0005814);; Biological Process: protein dephosphorylation (GO:0006470);; Biological Process: phagocytosis (GO:0006909);; Biological Process: actin filament organization (GO:0007015);; Biological Process: chromosome…	K04382|1.22916e-145|hro:HELRODRAFT_98479|hypothetical protein; K04382 serine/threonine-protein phosphatase 2A catalytic subunit [EC:3.1.3.16] (A)	[T]	Signal transduction mechanisms	Calcineurin-like phosphoesterase	Serine/threonine-protein phosphatase PP2A GN=mts OS=Drosophila melanogaster (Fruit fly) PE=2 SV=1	Serine/threonine-protein phosphatase {ECO:0000256|RuleBase:RU004273} OS=Capitella teleta (Polychaete worm) PE=3 SV=1	hypothetical protein CAPTEDRAFT_227677 [Capitella teleta]	1.75696e-146	189/244(77.46)	421	Lottia gigantea hypothetical protein mRNA	4e-141	530/687(77.15)	509
EVM0003136.1	Molecular Function: phosphoprotein phosphatase activity (GO:0004721);; Biological Process: phosphate-containing compound metabolic process (GO:0006796);;	K17500|5.32858e-122|lgi:LOTGIDRAFT_123243|hypothetical protein; K17500 integrin-linked kinase-associated serine/threonine phosphatase 2C [EC:3.1.3.16] (A)	[T]	Signal transduction mechanisms	Protein phosphatase 2C	Protein phosphatase 2C 1 GN=GSPATT00029903001 OS=Paramecium tetraurelia PE=1 SV=2	Integrin-linked kinase-associated serine/threonine phosphatase 2C {ECO:0000313|EMBL:EKC42131.1} OS=Crassostrea gigas (Pacific oyster) PE=3 SV=1	Integrin-linked kinase-associated serine/threonine phosphatase 2C [Crassostrea gigas]	3.2118e-139	194/294(65.99)	412	Lottia gigantea hypothetical protein partial mRNA	3e-83	584/850(68.71)	318
EVM0008249.1	--	K07424|7.71574e-121|lgi:LOTGIDRAFT_223980|hypothetical protein; K07424 cytochrome P450, family 3, subfamily A [EC:1.14.14.1] (A)	[Q]	Secondary metabolites biosynthesis, transport and catabolism	Cytochrome P450	Probable cytochrome P450 6a14 GN=Cyp6a14 OS=Drosophila melanogaster (Fruit fly) PE=3 SV=2	Cytochrome P450 3A24 {ECO:0000313|EMBL:EKC24008.1} OS=Crassostrea gigas (Pacific oyster) PE=3 SV=1	Cytochrome P450 3A24 [Crassostrea gigas]	2.50102e-152	225/478(47.07)	453	Lottia gigantea hypothetical protein partial mRNA	7e-16	141/198(71.21)	95.1
EVM0006322.1	--	--	--	--	C2 domain	Rabphilin-1 GN=rbf-1 OS=Caenorhabditis elegans PE=1 SV=2	Synaptotagmin-1 {ECO:0000313|EMBL:EKC36650.1} OS=Crassostrea gigas (Pacific oyster) PE=4 SV=1	Synaptotagmin-1 [Crassostrea gigas]	1.15467e-133	239/523(45.70)	415	--	--	--	--
EVM0002535.1	--	--	--	--	Galactose-3-O-sulfotransferase	--	Uncharacterized protein {ECO:0000313|EMBL:ESO88025.1} (Fragment) OS=Lottia gigantea (Giant owl limpet) PE=4 SV=1	hypothetical protein LOTGIDRAFT_74624, partial [Lottia gigantea]	4.45202e-66	123/273(45.05)	217	PREDICTED: Saccoglossus kowalevskii galactosylceramide sulfotransferase-like (LOC100370485), mRNA	2e-07	77/100(77.00)	66.2
EVM0015708.1	--	--	--	--	--	--	Uncharacterized protein {ECO:0000313|EMBL:EKC30685.1} OS=Crassostrea gigas (Pacific oyster) PE=4 SV=1	hypothetical protein CGI_10017456 [Crassostrea gigas]	1.42792e-93	137/196(69.90)	280	PREDICTED: Apis mellifera chitinase (LOC411903), transcript variant X2, mRNA	4e-14	170/243(69.96)	87.8
EVM0016302.1	--	--	[PT]	--	Amiloride-sensitive sodium channel	FMRFamide-activated amiloride-sensitive sodium channel OS=Helix aspersa (Brown garden snail) PE=2 SV=1	Amiloride-sensitive cation channel 2-B, neuronal {ECO:0000313|EMBL:EKC31954.1} OS=Crassostrea gigas (Pacific oyster) PE=3 SV=1	Amiloride-sensitive cation channel 2-B, neuronal [Crassostrea gigas]	5.64709e-127	194/396(48.99)	397	Lottia gigantea hypothetical protein partial mRNA	3e-23	110/139(79.14)	120
EVM0002031.1	Cellular Component: nucleosome (GO:0000786);; Molecular Function: DNA binding (GO:0003677);; Cellular Component: nucleus (GO:0005634);; Biological Process: nucleosome assembly (GO:0006334);; Molecular Function: protein heterodimerization activity (GO:0046982);;	--	[B]	Chromatin structure and dynamics	Core histone H2A/H2B/H3/H4	Histone H3 OS=Urechis caupo (Innkeeper worm) PE=1 SV=2	Histone H3c {ECO:0000313|EMBL:EDS37388.1} OS=Culex quinquefasciatus (Southern house mosquito) PE=4 SV=1	Histone H3c [Culex quinquefasciatus]	1.20712e-93	136/136(100.00)	276	Scapharca broughtonii isolate 1 histone 3 (H3) gene, partial cds	3e-166	328/328(100.00)	592
EVM0022968.1	--	--	[L]	Replication, recombination and repair	--	--	Uncharacterized protein {ECO:0000313|EnsemblMetazoa:PAC:15705437} OS=Amphimedon queenslandica (Sponge) PE=4 SV=1	PREDICTED: zinc finger BED domain-containing protein 1-like [Amphimedon queenslandica]	1.79669e-64	140/399(35.09)	235	--	--	--	--
EVM0019957.1	Molecular Function: GTPase activity (GO:0003924);; Molecular Function: GTP binding (GO:0005525);; Biological Process: obsolete GTP catabolic process (GO:0006184);;	K03234|0|tad:TRIADDRAFT_37398|hypothetical protein; K03234 elongation factor 2 (A)	[J]	Translation, ribosomal structure and biogenesis	Elongation factor Tu GTP binding domain	Elongation factor 2 GN=eef-2 OS=Caenorhabditis elegans PE=1 SV=4	Putative uncharacterized protein {ECO:0000313|EMBL:EDV26551.1} OS=Trichoplax adhaerens (Trichoplax reptans) PE=4 SV=1	conserved hypothetical protein [Trichoplax adhaerens]	0	530/832(63.70)	1139	Helobdella robusta hypothetical protein mRNA	1e-142	1422/2155(65.99)	517
EVM0007264.1	--	--	--	--	Sulfatase-modifying factor enzyme 1	--	Uncharacterized protein {ECO:0000313|EMBL:EKC24550.1} OS=Crassostrea gigas (Pacific oyster) PE=4 SV=1	PREDICTED: meiotically up-regulated gene 158 protein-like [Aplysia californica]	0	471/754(62.47)	1012	Lottia gigantea hypothetical protein partial mRNA	4e-135	1031/1527(67.52)	491
EVM0023965.1	Molecular Function: zinc ion binding (GO:0008270);;	K17808|9.01884e-31|bta:100848156|DNLZ; DNL-type zinc finger; K17808 mitochondrial protein import protein ZIM17 (A)	[S]	Function unknown	DNL zinc finger	--	Uncharacterized protein {ECO:0000313|EMBL:ENN77479.1} (Fragment) OS=Dendroctonus ponderosae (Mountain pine beetle) PE=4 SV=1	hypothetical protein YQE_06007, partial [Dendroctonus ponderosae]	4.024e-30	53/78(67.95)	115	Ascaris lumbricoides genome assembly A_lumbricoides_Ecuador_v1_5_4 ,scaffold ALUE_scaffold0003998	6e-18	106/139(76.26)	100
EVM0010118.1	--	--	--	--	Methyltransferase FkbM domain	--	Uncharacterized protein {ECO:0000313|EMBL:EKC36887.1} OS=Crassostrea gigas (Pacific oyster) PE=4 SV=1	hypothetical protein CGI_10027079 [Crassostrea gigas]	1.79749e-55	106/252(42.06)	191	--	--	--	--
EVM0012303.1	Molecular Function: transcriptional activator activity, RNA polymerase II core promoter proximal region sequence-specific binding (GO:0001077);; Cellular Component: nucleus (GO:0005634);; Biological Process: autophagy (GO:0006914);; Biological Process: salivary gland cell autophagic cell death (GO:0035071);; Biological Process: regulation of development, heterochronic (GO:0040034);; Biological Pr…	K17102|1.68165e-34|lgi:LOTGIDRAFT_172065|hypothetical protein; K17102 ETS homologous factor (A)	[K]	Transcription	Ets-domain	Ecdysone-induced protein 74EF GN=Eip74EF OS=Drosophila virilis (Fruit fly) PE=2 SV=1	Uncharacterized protein {ECO:0000313|EMBL:ESP02407.1} OS=Lottia gigantea (Giant owl limpet) PE=3 SV=1	hypothetical protein LOTGIDRAFT_172065 [Lottia gigantea]	2.60174e-34	78/184(42.39)	131	PREDICTED: Bombus impatiens ETS-related transcription factor Elf-5-like (LOC100745954), mRNA	6e-06	59/76(77.63)	60.8
EVM0022950.1	Molecular Function: nucleotide binding (GO:0000166);; Molecular Function: nucleic acid binding (GO:0003676);;	K14838|1.26024e-50|bfo:BRAFLDRAFT_285805|hypothetical protein; K14838 nucleolar protein 15 (A)	[R]	General function prediction only	RNA recognition motif. (a.k.a. RRM, RBD, or RNP domain)	--	Putative uncharacterized protein {ECO:0000313|EMBL:EEN68877.1} (Fragment) OS=Branchiostoma floridae (Florida lancelet) PE=4 SV=1	hypothetical protein BRAFLDRAFT_285805 [Branchiostoma floridae]	1.94976e-50	90/187(48.13)	174	PREDICTED: Strongylocentrotus purpuratus MKI67 FHA domain-interacting nucleolar phosphoprotein-like (LOC588942), mRNA	1e-22	160/219(73.06)	116
EVM0020694.1	--	--	--	--	--	--	--	--	--	--	--	Drosophila saltans bab1 gene, intron 1	1e-05	44/51(86.27)	60.8
EVM0007279.1	Biological Process: cellular process (GO:0009987);;	K17197|1.18438e-89|lgi:LOTGIDRAFT_222960|hypothetical protein; K17197 NF-kappa-B inhibitor-interacting Ras-like protein (A)	[T]	Signal transduction mechanisms	Ras family	NF-kappa-B inhibitor-interacting Ras-like protein GN=kappaB-Ras OS=Drosophila melanogaster (Fruit fly) PE=1 SV=1	Uncharacterized protein {ECO:0000313|EMBL:ESO83034.1} OS=Lottia gigantea (Giant owl limpet) PE=4 SV=1	hypothetical protein LOTGIDRAFT_222960 [Lottia gigantea]	1.83239e-89	128/194(65.98)	269	Lottia gigantea hypothetical protein mRNA	6e-56	395/570(69.30)	226
EVM0006184.1	--	--	--	--	Condensation domain	--	Uncharacterized protein {ECO:0000313|EMBL:EKC29099.1} OS=Crassostrea gigas (Pacific oyster) PE=4 SV=1	hypothetical protein CGI_10019737 [Crassostrea gigas]	2.8012e-134	202/462(43.72)	406	--	--	--	--
EVM0007749.1	Cellular Component: membrane (GO:0016020);;	K15275|3.68146e-152|lgi:LOTGIDRAFT_128290|hypothetical protein; K15275 solute carrier family 35 (UDP-galactose transporter), member B1 (A)	[G]	Carbohydrate transport and metabolism	UAA transporter family	Solute carrier family 35 member B1 homolog GN=meigo OS=Drosophila melanogaster (Fruit fly) PE=2 SV=1	Solute carrier family 35 member B1 {ECO:0000313|EMBL:EKC38822.1} OS=Crassostrea gigas (Pacific oyster) PE=4 SV=1	Solute carrier family 35 member B1 [Crassostrea gigas]	2.73643e-180	250/327(76.45)	513	Lottia gigantea hypothetical protein partial mRNA	1e-105	651/931(69.92)	392
EVM0019612.1	--	K04978|3.66527e-147|lgi:LOTGIDRAFT_229069|hypothetical protein; K04978 transient receptor potential cation channel subfamily M member 3 (A)	[PT]	--	Ion transport protein	Transient receptor potential cation channel trpm GN=Trpm OS=Drosophila melanogaster (Fruit fly) PE=1 SV=1	Transient receptor potential cation channel subfamily M member 3 {ECO:0000313|EMBL:EKC38147.1} OS=Crassostrea gigas (Pacific oyster) PE=4 SV=1	Transient receptor potential cation channel subfamily M member 3 [Crassostrea gigas]	4.86867e-175	346/900(38.44)	558	Lottia gigantea hypothetical protein partial mRNA	4e-15	254/381(66.67)	93.3
EVM0000967.1	--	K11864|1.77202e-140|lgi:LOTGIDRAFT_177712|hypothetical protein; K11864 BRCA1/BRCA2-containing complex subunit 3 (A)	[O]	Posttranslational modification, protein turnover, chaperones	JAB1/Mov34/MPN/PAD-1 ubiquitin protease	COP9 signalosome complex subunit 5 GN=csn5 OS=Dictyostelium discoideum (Slime mold) PE=1 SV=1	Lys-63-specific deubiquitinase BRCC36 {ECO:0000313|EMBL:EKC34695.1} OS=Crassostrea gigas (Pacific oyster) PE=4 SV=1	Lys-63-specific deubiquitinase BRCC36 [Crassostrea gigas]	4.12054e-141	194/261(74.33)	406	Lottia gigantea hypothetical protein partial mRNA	5e-115	527/720(73.19)	423
EVM0011998.1	--	--	[R]	General function prediction only	BTB/POZ domain	Uncharacterized protein F47D12.3 GN=F47D12.3 OS=Caenorhabditis elegans PE=4 SV=1	Uncharacterized protein {ECO:0000313|EMBL:ESP00452.1} OS=Lottia gigantea (Giant owl limpet) PE=4 SV=1	PREDICTED: uncharacterized protein LOC101855924 [Aplysia californica]	2.18651e-31	74/195(37.95)	129	PREDICTED: Aplysia californica alpha-protein kinase 1-like (LOC101850038), transcript variant X2, mRNA	2e-08	50/58(86.21)	69.8
EVM0017685.1	--	K06618|1.37386e-155|gga:386582|RB1; retinoblastoma 1; K06618 retinoblastoma-associated protein (A)	[D]	Cell cycle control, cell division, chromosome partitioning	Retinoblastoma-associated protein A domain	Retinoblastoma family protein GN=Rbf OS=Drosophila melanogaster (Fruit fly) PE=1 SV=2	Retinoblastoma-associated protein {ECO:0000313|EMBL:EKC19634.1} OS=Crassostrea gigas (Pacific oyster) PE=4 SV=1	Retinoblastoma-associated protein [Crassostrea gigas]	0	431/849(50.77)	784	Lottia gigantea hypothetical protein partial mRNA	9e-30	254/371(68.46)	141
EVM0009895.1	Biological Process: autophagosome maturation (GO:0000046);; Molecular Function: calcium channel activity (GO:0005262);; Cellular Component: lysosomal membrane (GO:0005765);; Biological Process: calcium ion transport (GO:0006816);; Biological Process: cellular calcium ion homeostasis (GO:0006874);; Cellular Component: late endosome membrane (GO:0031902);; Biological Process: positive regulation of…	K05329|5.85501e-45|isc:IscW_ISCW001660|mucolipin, putative; K05329 mucolipin (A)	[P]	Inorganic ion transport and metabolism	Polycystin cation channel	--	Putative uncharacterized protein {ECO:0000313|EMBL:EFX76610.1} OS=Daphnia pulex (Water flea) PE=4 SV=1	hypothetical protein DAPPUDRAFT_198851 [Daphnia pulex]	3.08411e-50	99/289(34.26)	182	Tegillarca granosa clone TMGT1D4 microsatellite sequence	2e-13	101/136(74.26)	86
EVM0013295.1	--	K11417|1.38502e-143|lgi:LOTGIDRAFT_196160|hypothetical protein; K11417 NAD-dependent deacetylase sirtuin 7 [EC:3.5.1.-] (A)	[BK]	--	Sir2 family	NAD-dependent protein deacetylase Sirt7 GN=Sirt7 OS=Drosophila melanogaster (Fruit fly) PE=1 SV=2	NAD-dependent deacetylase sirtuin-7 {ECO:0000313|EMBL:EKC29911.1} OS=Crassostrea gigas (Pacific oyster) PE=4 SV=1	NAD-dependent deacetylase sirtuin-7 [Crassostrea gigas]	0	380/798(47.62)	624	Lottia gigantea hypothetical protein partial mRNA	3e-98	565/796(70.98)	369
EVM0014808.1	--	--	--	--	CUB domain	Probable cubilin (Precursor) GN=ZC116.3 OS=Caenorhabditis elegans PE=1 SV=4	Neurogenic locus notch-like protein 1 {ECO:0000313|EMBL:EKC43115.1} OS=Crassostrea gigas (Pacific oyster) PE=4 SV=1	Neurogenic locus notch-like protein 1 [Crassostrea gigas]	1.43647e-68	122/292(41.78)	243	--	--	--	--
EVM0011417.1	--	--	--	--	Transposase IS4	--	Uncharacterized protein {ECO:0000313|EnsemblMetazoa:SPU_001136-tr} OS=Strongylocentrotus purpuratus (Purple sea urchin) PE=4 SV=1	PREDICTED: piggyBac transposable element-derived protein 3-like [Megachile rotundata]	2.73525e-38	73/179(40.78)	147	--	--	--	--
EVM0007999.1	Biological Process: cellular process (GO:0009987);; Molecular Function: transferase activity, transferring phosphorus-containing groups (GO:0016772);;	K04365|2.2625e-33|hro:HELRODRAFT_86641|hypothetical protein; K04365 B-Raf proto-oncogene serine/threonine-protein kinase [EC:2.7.11.1] (A)	[T]	Signal transduction mechanisms	Protein kinase domain	Probable serine/threonine-protein kinase DDB_G0267514 GN=DDB_G0267514 OS=Dictyostelium discoideum (Slime mold) PE=3 SV=1	Serine/threonine-protein kinase CTR1 {ECO:0000313|EMBL:EKC33316.1} OS=Crassostrea gigas (Pacific oyster) PE=3 SV=1	Serine/threonine-protein kinase CTR1 [Crassostrea gigas]	1.65532e-136	237/527(44.97)	418	--	--	--	--
EVM0015422.1	Molecular Function: transferase activity, transferring phosphorus-containing groups (GO:0016772);;	K08858|7.77148e-147|lgi:LOTGIDRAFT_195744|hypothetical protein; K08858 serine/threonine-protein kinase SBK [EC:2.7.11.1] (A)	[T]	Signal transduction mechanisms	Protein kinase domain	Putative serine/threonine-protein kinase C01C4.3 GN=C01C4.3 OS=Caenorhabditis elegans PE=3 SV=3	Serine/threonine-protein kinase SBK1 {ECO:0000313|EMBL:EKC36229.1} OS=Crassostrea gigas (Pacific oyster) PE=3 SV=1	Serine/threonine-protein kinase SBK1 [Crassostrea gigas]	0	246/346(71.10)	523	Lottia gigantea hypothetical protein partial mRNA	2e-70	532/792(67.17)	275
EVM0016331.1	--	--	--	--	--	--	Uncharacterized protein {ECO:0000313|EMBL:EKC37505.1} OS=Crassostrea gigas (Pacific oyster) PE=4 SV=1	hypothetical protein CGI_10018120 [Crassostrea gigas]	1.05592e-31	68/139(48.92)	121	--	--	--	--
EVM0012083.1	--	--	[R]	General function prediction only	UBX domain	UBX domain-containing protein 4 GN=ubxn-4 OS=Caenorhabditis elegans PE=3 SV=1	UBX domain-containing protein 1 {ECO:0000313|EMBL:EKC36154.1} OS=Crassostrea gigas (Pacific oyster) PE=4 SV=1	UBX domain-containing protein 1 [Crassostrea gigas]	6.17541e-51	119/282(42.20)	188	PREDICTED: Aplysia californica uncharacterized LOC101862702 (LOC101862702), mRNA	2e-07	77/104(74.04)	66.2
EVM0002288.1	Cellular Component: histone deacetylase complex (GO:0000118);; Cellular Component: cytoplasm (GO:0005737);; Biological Process: regulation of transcription, DNA-templated (GO:0006355);; Molecular Function: transcription factor binding (GO:0008134);; Molecular Function: NAD-dependent histone deacetylase activity (H3-K14 specific) (GO:0032041);; Molecular Function: NAD-dependent histone deacetylase…	K06067|0|hro:HELRODRAFT_194553|hypothetical protein; K06067 histone deacetylase 1/2 [EC:3.5.1.98] (A)	[B]	Chromatin structure and dynamics	Histone deacetylase domain	Histone deacetylase 1 GN=HDAC1 OS=Strongylocentrotus purpuratus (Purple sea urchin) PE=2 SV=1	Histone deacetylase 2 {ECO:0000313|EMBL:KFM72198.1} (Fragment) OS=Stegodyphus mimosarum PE=4 SV=1	Histone deacetylase 2, partial [Stegodyphus mimosarum]	0	410/483(84.89)	840	Lottia gigantea hypothetical protein partial mRNA	0	1048/1268(82.65)	1294
EVM0007033.1	--	K12230|5.46953e-58|lgi:LOTGIDRAFT_156365|hypothetical protein; K12230 phosphoinositide 3-kinase adapter protein 1 (A)	--	--	--	--	Phosphoinositide 3-kinase adapter protein 1 {ECO:0000313|EMBL:EKC42036.1} OS=Crassostrea gigas (Pacific oyster) PE=4 SV=1	Phosphoinositide 3-kinase adapter protein 1 [Crassostrea gigas]	1.80241e-79	202/632(31.96)	277	--	--	--	--
EVM0002329.1	Molecular Function: transcription factor activity, sequence-specific DNA binding (GO:0003700);; Cellular Component: nucleus (GO:0005634);; Biological Process: regulation of transcription, DNA-templated (GO:0006355);; Molecular Function: sequence-specific DNA binding (GO:0043565);;	K09349|4.92406e-51|ola:101164103|homeobox protein HMX3-B-like; K09349 homeobox protein Nkx-5 (A)	[K]	Transcription	Homeobox domain	Homeobox protein Hmx GN=Hmx OS=Drosophila melanogaster (Fruit fly) PE=2 SV=3	Homeobox protein HMX3-B {ECO:0000313|EMBL:EKC36493.1} OS=Crassostrea gigas (Pacific oyster) PE=4 SV=1	Homeobox protein HMX3-B [Crassostrea gigas]	1.84757e-101	192/315(60.95)	310	PREDICTED: Saccoglossus kowalevskii homeobox protein HMX3-A-like (LOC100376406), mRNA	1e-55	218/280(77.86)	226
EVM0019320.1	Molecular Function: catalytic activity (GO:0003824);; Cellular Component: endoplasmic reticulum membrane (GO:0005789);; Cellular Component: lipid particle (GO:0005811);; Biological Process: metabolic process (GO:0008152);; Molecular Function: iron-sulfur cluster binding (GO:0051536);; Biological Process: defense response to virus (GO:0051607);;	K15045|1.07055e-164|xma:102223635|radical S-adenosyl methionine domain-containing protein 2-like; K15045 radical S-adenosyl methionine domain-containing protein 2 (A)	--	--	Radical SAM superfamily	Cyclic pyranopterin monophosphate synthase accessory protein GN=mocs1 OS=Dictyostelium discoideum (Slime mold) PE=3 SV=1	Radical S-adenosyl methionine domain-containing protein 2 {ECO:0000313|EMBL:EKC28205.1} OS=Crassostrea gigas (Pacific oyster) PE=4 SV=1	Radical S-adenosyl methionine domain-containing protein 2 [Crassostrea gigas]	1.61876e-163	215/336(63.99)	470	Lottia gigantea hypothetical protein mRNA	2e-83	584/849(68.79)	318
EVM0014320.1	--	K15528|1.96176e-120|lgi:LOTGIDRAFT_237604|hypothetical protein; K15528 fatty acid amide hydrolase [EC:3.5.1.99] (A)	[JIT]	--	Amidase	Fatty acid amide hydrolase 1 (Precursor) GN=faah-1 OS=Caenorhabditis elegans PE=2 SV=1	Fatty-acid amide hydrolase 1 {ECO:0000313|EMBL:EKC20847.1} OS=Crassostrea gigas (Pacific oyster) PE=4 SV=1	Fatty-acid amide hydrolase 1 [Crassostrea gigas]	5.69117e-127	215/477(45.07)	389	PREDICTED: Apis mellifera fatty-acid amide hydrolase 2-A-like (LOC551094), mRNA	3e-14	123/172(71.51)	89.7
EVM0004178.1	Molecular Function: signal transducer activity (GO:0004871);;	K04588|7.07532e-131|lgi:LOTGIDRAFT_53326|hypothetical protein; K04588 secretin receptor (A)	[T]	Signal transduction mechanisms	7 transmembrane receptor (Secretin family)	PDF receptor GN=Pdfr OS=Drosophila melanogaster (Fruit fly) PE=1 SV=2	Parathyroid hormone/parathyroid hormone-related peptide receptor {ECO:0000313|EMBL:EKC19091.1} OS=Crassostrea gigas (Pacific oyster) PE=4 SV=1	Parathyroid hormone/parathyroid hormone-related peptide receptor [Crassostrea gigas]	2.01008e-171	254/452(56.19)	512	Lottia gigantea hypothetical protein partial mRNA	2e-54	419/610(68.69)	223
EVM0001226.1	--	--	--	--	--	Cysteine-rich, acidic integral membrane protein (Precursor) GN=CRAM OS=Trypanosoma brucei brucei PE=2 SV=1	Cysteine-rich, acidic integral membrane protein, putatative {ECO:0000313|EMBL:CBH15790.1} (Fragment) OS=Trypanosoma brucei gambiense (strain MHOM/CI/86/DAL972) PE=4 SV=1	RecName: Full=Cysteine-rich, acidic integral membrane protein; Flags: Precursor [Trypanosoma brucei brucei]	3.99055e-47	100/304(32.89)	177	Helobdella robusta hypothetical protein partial mRNA	9e-12	168/247(68.02)	80.6
EVM0019782.1	--	K00081|1.23737e-65|shr:100918643|carbonyl reductase [NADPH] 2-like; K00081 carbonyl reductase 2 [EC:1.1.1.184] (A)	[Q]	Secondary metabolites biosynthesis, transport and catabolism	Enoyl-(Acyl carrier protein) reductase	L-xylulose reductase {ECO:0000250|UniProtKB:Q7Z4W1} OS=Caenorhabditis elegans PE=1 SV=2	Putative uncharacterized protein {ECO:0000313|EMBL:EFA08222.1} OS=Tribolium castaneum (Red flour beetle) PE=3 SV=1	PREDICTED: L-xylulose reductase-like [Saccoglossus kowalevskii]	2.66304e-62	110/242(45.45)	204	--	--	--	--
EVM0008815.1	Biological Process: meiotic nuclear division (GO:0007126);; Cellular Component: postsynaptic density (GO:0014069);; Cellular Component: neuron projection (GO:0043005);; Cellular Component: neuronal cell body (GO:0043025);;	K10446|0|lgi:LOTGIDRAFT_143089|hypothetical protein; K10446 kelch-like protein 8 (A)	[TR]	--	Kelch motif	Kelch-like protein 8 GN=kel-8 OS=Caenorhabditis elegans PE=1 SV=1	Uncharacterized protein {ECO:0000313|EMBL:ESO98129.1} OS=Lottia gigantea (Giant owl limpet) PE=4 SV=1	PREDICTED: kelch-like protein 8-like [Aplysia californica]	0	342/551(62.07)	772	Lottia gigantea hypothetical protein partial mRNA	4e-108	1004/1508(66.58)	401
EVM0023492.1	--	K18665|1.16064e-36|lgi:LOTGIDRAFT_97278|hypothetical protein; K18665 nudix motif 8 [EC:3.6.1.-] (A)	[L]	Replication, recombination and repair	--	Nudix hydrolase 3 GN=ndx-3 OS=Caenorhabditis elegans PE=3 SV=2	Uncharacterized protein {ECO:0000313|EMBL:ESO91370.1} (Fragment) OS=Lottia gigantea (Giant owl limpet) PE=4 SV=1	hypothetical protein LOTGIDRAFT_97278, partial [Lottia gigantea]	1.79566e-36	62/129(48.06)	130	--	--	--	--
EVM0002148.1	Molecular Function: metal ion binding (GO:0046872);; Molecular Function: organic cyclic compound binding (GO:0097159);; Molecular Function: heterocyclic compound binding (GO:1901363);;	K12896|2.0349e-48|lgi:LOTGIDRAFT_88358|hypothetical protein; K12896 splicing factor, arginine/serine-rich 7 (A)	[A]	RNA processing and modification	RNA recognition motif. (a.k.a. RRM, RBD, or RNP domain)	RNA-binding protein 1 GN=Rbp1 OS=Drosophila melanogaster (Fruit fly) PE=2 SV=3	Splicing factor, arginine/serine-rich 7 {ECO:0000313|EMBL:EKC30907.1} OS=Crassostrea gigas (Pacific oyster) PE=4 SV=1	Splicing factor, arginine/serine-rich 7 [Crassostrea gigas]	3.94012e-56	96/114(84.21)	191	Lottia gigantea hypothetical protein mRNA	1e-28	225/319(70.53)	136
EVM0002846.1	--	--	[S]	Function unknown	Cadherin domain	Neural-cadherin (Precursor) GN=CadN OS=Drosophila melanogaster (Fruit fly) PE=1 SV=2	Protocadherin beta-4 {ECO:0000313|EMBL:EKC22261.1} OS=Crassostrea gigas (Pacific oyster) PE=4 SV=1	Protocadherin beta-4 [Crassostrea gigas]	1.50239e-117	310/912(33.99)	388	--	--	--	--
EVM0004067.1	--	--	--	--	LicD family	--	Putative uncharacterized protein {ECO:0000313|EMBL:EEN65929.1} OS=Branchiostoma floridae (Florida lancelet) PE=4 SV=1	hypothetical protein BRAFLDRAFT_90698 [Branchiostoma floridae]	1.58394e-153	216/517(41.78)	457	Lottia gigantea hypothetical protein partial mRNA	2e-49	364/526(69.20)	206
EVM0021468.1	--	--	[M]	Cell wall/membrane/envelope biogenesis	Ankyrin repeats (3 copies)	Ankyrin repeat, PH and SEC7 domain containing protein secG GN=secG OS=Dictyostelium discoideum (Slime mold) PE=2 SV=1	Ankyrin-1 {ECO:0000313|EMBL:EKC20827.1} OS=Crassostrea gigas (Pacific oyster) PE=4 SV=1	Ankyrin-1 [Crassostrea gigas]	1.15346e-120	305/1001(30.47)	413	--	--	--	--
EVM0005221.1	--	--	--	--	Kazal-type serine protease inhibitor domain	--	Uncharacterized protein {ECO:0000313|EMBL:EKC19979.1} OS=Crassostrea gigas (Pacific oyster) PE=4 SV=1	hypothetical protein CGI_10007143 [Crassostrea gigas]	6.43544e-27	53/115(46.09)	105	--	--	--	--
EVM0000135.1	--	--	--	--	Domain of unknown function (DUF4371)	--	Uncharacterized protein {ECO:0000313|EnsemblMetazoa:SPU_009802-tr} OS=Strongylocentrotus purpuratus (Purple sea urchin) PE=4 SV=1	PREDICTED: zinc finger protein 862-like [Strongylocentrotus purpuratus]	1.01737e-38	93/300(31.00)	152	--	--	--	--
EVM0004258.1	--	--	[T]	Signal transduction mechanisms	Leucine Rich repeats (2 copies)	Protein tilB homolog GN=lrrc6 OS=Trypanosoma brucei brucei PE=3 SV=1	SH3 domain-binding protein 5-like protein {ECO:0000313|EMBL:EKC38135.1} OS=Crassostrea gigas (Pacific oyster) PE=4 SV=1	SH3 domain-binding protein 5-like protein [Crassostrea gigas]	2.9761e-74	120/185(64.86)	248	Lottia gigantea hypothetical protein partial mRNA	8e-12	71/89(79.78)	80.6
EVM0012605.1	--	--	--	--	--	--	Repetin {ECO:0000313|EMBL:KDR13060.1} OS=Zootermopsis nevadensis (Dampwood termite) PE=4 SV=1	Repetin [Zootermopsis nevadensis]	2.92869e-06	52/190(27.37)	54	--	--	--	--
EVM0012100.1	Molecular Function: catalytic activity (GO:0003824);;	--	[E]	Amino acid transport and metabolism	Copper type II ascorbate-dependent monooxygenase, C-terminal domain	Tyramine beta-hydroxylase (Precursor) GN=tbh-1 OS=Caenorhabditis elegans PE=1 SV=2	Tyramine beta-hydroxylase {ECO:0000313|EMBL:EKC38551.1} OS=Crassostrea gigas (Pacific oyster) PE=4 SV=1	Tyramine beta-hydroxylase [Crassostrea gigas]	6.03625e-158	224/434(51.61)	468	Lottia gigantea hypothetical protein mRNA	2e-23	167/229(72.93)	120
EVM0012803.1	--	--	[R]	General function prediction only	Pao retrotransposon peptidase	--	Uncharacterized protein {ECO:0000313|EnsemblMetazoa:SPU_021296-tr} OS=Strongylocentrotus purpuratus (Purple sea urchin) PE=4 SV=1	PREDICTED: uncharacterized protein LOC100890321 [Strongylocentrotus purpuratus]	0	802/1929(41.58)	1449	PREDICTED: Strongylocentrotus purpuratus uncharacterized LOC100893279 (LOC100893279), mRNA	1e-13	172/252(68.25)	89.7
EVM0004634.1	--	--	[R]	General function prediction only	Integrase core domain	Endonuclease GN=pol OS=Drosophila melanogaster (Fruit fly) PE=3 SV=1	Uncharacterized protein {ECO:0000313|EnsemblMetazoa:SPU_006922-tr} OS=Strongylocentrotus purpuratus (Purple sea urchin) PE=4 SV=1	PREDICTED: uncharacterized protein LOC588437 [Strongylocentrotus purpuratus]	0	512/1358(37.70)	870	PREDICTED: Ciona intestinalis uncharacterized protein K02A2.6-like (LOC104265689), mRNA	2e-08	72/93(77.42)	71.6
EVM0006628.1	--	K08848|7.95805e-16|mze:101487965|receptor-interacting serine/threonine-protein kinase 4-like; K08848 receptor-interacting serine/threonine-protein kinase 4 [EC:2.7.11.1] (A)	[M]	Cell wall/membrane/envelope biogenesis	Ankyrin repeats (3 copies)	Tankyrase OS=Drosophila melanogaster (Fruit fly) PE=1 SV=1	26S proteasome non-ATPase regulatory subunit 10 {ECO:0000313|EMBL:EKC18406.1} OS=Crassostrea gigas (Pacific oyster) PE=4 SV=1	26S proteasome non-ATPase regulatory subunit 10 [Crassostrea gigas]	2.97044e-149	270/692(39.02)	469	--	--	--	--
EVM0009643.1	--	K04966|0|lgi:LOTGIDRAFT_122406|hypothetical protein; K04966 transient receptor potential cation channel subfamily C member 3 (A)	[PT]	--	Transient receptor ion channel II	Transient-receptor-potential-like protein GN=trp-1 OS=Caenorhabditis elegans PE=2 SV=3	Short transient receptor potential channel 6 {ECO:0000313|EMBL:EKC19479.1} OS=Crassostrea gigas (Pacific oyster) PE=4 SV=1	Short transient receptor potential channel 6 [Crassostrea gigas]	0	421/874(48.17)	796	Lottia gigantea hypothetical protein partial mRNA	3e-112	625/881(70.94)	416
EVM0008240.1	--	--	[S]	Function unknown	Cadherin domain	Cadherin-87A (Precursor) GN=Cad87A OS=Drosophila melanogaster (Fruit fly) PE=1 SV=4	Cadherin-87A {ECO:0000313|EMBL:EKC26349.1} OS=Crassostrea gigas (Pacific oyster) PE=4 SV=1	Cadherin-87A [Crassostrea gigas]	0	638/1269(50.28)	1128	Tegillarca granosa clone Tg_isotig13405 microsatellite sequence	2e-117	314/363(86.50)	434
EVM0019132.1	--	--	--	--	--	--	Inter-alpha-trypsin inhibitor heavy chain H3 {ECO:0000313|EMBL:EKC23874.1} OS=Crassostrea gigas (Pacific oyster) PE=4 SV=1	Inter-alpha-trypsin inhibitor heavy chain H3 [Crassostrea gigas]	2.54437e-23	52/95(54.74)	100	--	--	--	--
EVM0013638.1	--	K17902|1.35178e-80|acs:100561881|tbc1d4; TBC1 domain family, member 4; K17902 TBC1 domain family member 4 (A)	[R]	General function prediction only	Phosphotyrosine interaction domain (PTB/PID)	--	TBC1 domain family member 4 {ECO:0000313|EMBL:EKC31460.1} OS=Crassostrea gigas (Pacific oyster) PE=4 SV=1	TBC1 domain family member 4 [Crassostrea gigas]	0	364/760(47.89)	596	--	--	--	--
EVM0015313.1	Molecular Function: hydrolase activity (GO:0016787);;	K11847|0|spu:100891078|ubiquitin carboxyl-terminal hydrolase 19-like; K11847 ubiquitin carboxyl-terminal hydrolase 19 [EC:3.4.19.12] (A)	[O]	Posttranslational modification, protein turnover, chaperones	Ubiquitin carboxyl-terminal hydrolase	Ubiquitin carboxyl-terminal hydrolase nonstop GN=not OS=Drosophila melanogaster (Fruit fly) PE=1 SV=3	Ubiquitin carboxyl-terminal hydrolase {ECO:0000256|RuleBase:RU004435} OS=Crassostrea gigas (Pacific oyster) PE=3 SV=1	Ubiquitin carboxyl-terminal hydrolase 19 [Crassostrea gigas]	0	674/1206(55.89)	1219	PREDICTED: Saccoglossus kowalevskii ubiquitin carboxyl-terminal hydrolase 19-like (LOC102802750), mRNA	3e-44	554/834(66.43)	190
EVM0016571.1	Molecular Function: phosphoprotein phosphatase activity (GO:0004721);; Biological Process: protein dephosphorylation (GO:0006470);;	K01110|1.13539e-153|lcm:102348548|PTEN; phosphatase and tensin homolog; K01110 phosphatidylinositol-3,4,5-trisphosphate 3-phosphatase and dual-specificity protein phosphatase PTEN [EC:3.1.3.16 3.1.3.48 3.1.3.67] (A)	[TR]	--	C2 domain of PTEN tumour-suppressor protein	Phosphatidylinositol 3,4,5-trisphosphate 3-phosphatase and dual-specificity protein phosphatase PTEN GN=pteN OS=Dictyostelium discoideum (Slime mold) PE=2 SV=1	Phosphatidylinositol-3,4,5-trisphosphate 3-phosphatase PTEN {ECO:0000313|EMBL:EKC26943.1} OS=Crassostrea gigas (Pacific oyster) PE=4 SV=1	Phosphatidylinositol-3,4,5-trisphosphate 3-phosphatase PTEN [Crassostrea gigas]	0	272/425(64.00)	546	Lottia gigantea hypothetical protein partial mRNA	1e-100	592/841(70.39)	376
EVM0006283.1	--	--	[O]	Posttranslational modification, protein turnover, chaperones	Hsp70 protein	Heat shock protein 70 A2 GN=HSP70A2 OS=Anopheles albimanus (New world malaria mosquito) PE=3 SV=1	Heat shock 70 kDa protein 12B {ECO:0000313|EMBL:EKC23539.1} OS=Crassostrea gigas (Pacific oyster) PE=3 SV=1	Heat shock 70 kDa protein 12B [Crassostrea gigas]	1.87584e-155	254/567(44.80)	467	Scapharca broughtonii clone KH19 microsatellite sequence	7e-10	97/134(72.39)	75.2
EVM0002081.1	--	--	--	--	--	--	GPI inositol-deacylase {ECO:0000313|EMBL:EKC18773.1} OS=Crassostrea gigas (Pacific oyster) PE=4 SV=1	GPI inositol-deacylase [Crassostrea gigas]	1.87906e-58	120/294(40.82)	198	--	--	--	--
EVM0009385.1	--	K13102|5.93015e-178|lgi:LOTGIDRAFT_236286|hypothetical protein; K13102 DNA/RNA-binding protein KIN17 (A)	[A]	RNA processing and modification	Domain of Kin17 curved DNA-binding protein	KIN17-like protein GN=DDB_G0269816 OS=Dictyostelium discoideum (Slime mold) PE=3 SV=1	DNA/RNA-binding protein KIN17 {ECO:0000313|EMBL:EKC22813.1} OS=Crassostrea gigas (Pacific oyster) PE=4 SV=1	DNA/RNA-binding protein KIN17 [Crassostrea gigas]	0	306/414(73.91)	593	Lottia gigantea hypothetical protein mRNA	1e-105	416/544(76.47)	392
EVM0003086.4	--	--	--	--	RNA recognition motif. (a.k.a. RRM, RBD, or RNP domain)	--	JmjC domain-containing protein 8 {ECO:0000313|EMBL:EKC22486.1} OS=Crassostrea gigas (Pacific oyster) PE=4 SV=1	JmjC domain-containing protein 8 [Crassostrea gigas]	1.18121e-19	59/190(31.05)	99	Spirometra erinaceieuropaei genome assembly S_erinaceieuropaei ,scaffold SPER_contig0206120	2e-11	76/95(80.00)	80.6
EVM0014205.1	--	K00699|2.35002e-76|lgi:LOTGIDRAFT_170025|hypothetical protein; K00699 glucuronosyltransferase [EC:2.4.1.17] (A)	[GC]	--	UDP-glucoronosyl and UDP-glucosyl transferase	Putative UDP-glucuronosyltransferase ugt-50 (Precursor) GN=ugt-50 OS=Caenorhabditis elegans PE=1 SV=2	Uncharacterized protein {ECO:0000313|EMBL:ELU09773.1, ECO:0000313|EnsemblMetazoa:CapteP100731} (Fragment) OS=Capitella teleta (Polychaete worm) PE=3 SV=1	hypothetical protein CAPTEDRAFT_100731, partial [Capitella teleta]	4.62162e-93	176/498(35.34)	301	PREDICTED: Saccoglossus kowalevskii 2-hydroxyacylsphingosine 1-beta-galactosyltransferase-like (LOC100370117), mRNA	3e-07	87/117(74.36)	66.2
EVM0021164.1	--	--	[R]	General function prediction only	RNase H	RNA-directed DNA polymerase from mobile element jockey GN=jockey\pol OS=Drosophila funebris (Fruit fly) PE=1 SV=1	Uncharacterized protein {ECO:0000313|EnsemblMetazoa:SPU_028185-tr} OS=Strongylocentrotus purpuratus (Purple sea urchin) PE=4 SV=1	pol-like protein [Biomphalaria glabrata]	5.70409e-56	148/459(32.24)	209	--	--	--	--
EVM0020122.1	--	--	--	--	--	--	Uncharacterized protein {ECO:0000313|EMBL:EKC23247.1} OS=Crassostrea gigas (Pacific oyster) PE=4 SV=1	PREDICTED: uncharacterized protein LOC100184639 [Ciona intestinalis]	1.1095e-17	56/164(34.15)	88	--	--	--	--
EVM0019450.1	--	--	--	--	Mannosyl-3-phosphoglycerate synthase (osmo_MPGsynth)	--	Putative uncharacterized protein {ECO:0000313|EMBL:EAY21003.1} OS=Trichomonas vaginalis PE=4 SV=1	hypothetical protein [Trichomonas vaginalis G3]	1.06818e-15	57/270(21.11)	88	--	--	--	--
EVM0012685.1	--	K16727|0|lgi:LOTGIDRAFT_234067|hypothetical protein; K16727 Rho guanine nucleotide exchange factor 10 (A)	[T]	Signal transduction mechanisms	RhoGEF domain	Uncharacterized protein R02F2.2 GN=R02F2.2/R02F2.3 OS=Caenorhabditis elegans PE=3 SV=4	Rho guanine nucleotide exchange factor 10 {ECO:0000313|EMBL:EKC35945.1} OS=Crassostrea gigas (Pacific oyster) PE=4 SV=1	Rho guanine nucleotide exchange factor 10 [Crassostrea gigas]	0	502/1131(44.39)	912	Lottia gigantea hypothetical protein partial mRNA	4e-56	317/440(72.05)	230
EVM0002427.1	--	K06670|0|lgi:LOTGIDRAFT_133906|hypothetical protein; K06670 cohesin complex subunit SCC1 (A)	[D]	Cell cycle control, cell division, chromosome partitioning	N terminus of Rad21 / Rec8 like protein	--	Double-strand-break repair protein rad21-like protein {ECO:0000313|EMBL:EKC28194.1} OS=Crassostrea gigas (Pacific oyster) PE=4 SV=1	Double-strand-break repair protein rad21-like protein [Crassostrea gigas]	0	461/699(65.95)	833	Lottia gigantea hypothetical protein partial mRNA	2e-120	412/522(78.93)	443
EVM0019097.1	--	--	--	--	HECT-domain (ubiquitin-transferase)	--	Uncharacterized protein {ECO:0000313|EMBL:EKC39921.1} OS=Crassostrea gigas (Pacific oyster) PE=4 SV=1	hypothetical protein CGI_10006644 [Crassostrea gigas]	5.78985e-88	145/382(37.96)	294	--	--	--	--
EVM0015289.1	--	--	--	--	--	--	Uncharacterized protein {ECO:0000313|EMBL:ESO94031.1} OS=Lottia gigantea (Giant owl limpet) PE=4 SV=1	hypothetical protein LOTGIDRAFT_228685 [Lottia gigantea]	1.09056e-09	66/278(23.74)	67	--	--	--	--
EVM0013940.1	Molecular Function: ubiquitin-protein transferase activity (GO:0004842);; Biological Process: protein ubiquitination (GO:0016567);;	K04552|2.10824e-87|tca:660484|ubiquitin-conjugating enzyme E2 L3; K04552 ubiquitin-conjugating enzyme E2 L3 [EC:6.3.2.19] (A)	[O]	Posttranslational modification, protein turnover, chaperones	Ubiquitin-conjugating enzyme	Ubiquitin-conjugating enzyme E2-18 kDa GN=Ubc84D OS=Drosophila melanogaster (Fruit fly) PE=2 SV=2	Putative tpa exp: ubiquitin-protein ligase {ECO:0000313|EMBL:JAC32496.1} OS=Amblyomma triste PE=2 SV=1	Ubiquitin-conjugating enzyme E2 L3, partial [Stegodyphus mimosarum]	7.65407e-89	122/150(81.33)	265	PREDICTED: Apis mellifera ubiquitin-conjugating enzyme E2 L3-like (LOC413822), transcript variant 2, mRNA	1e-82	300/381(78.74)	315
EVM0012712.1	--	K07868|0|lgi:LOTGIDRAFT_117662|hypothetical protein; K07868 Rho-related BTB domain-containing protein 1/2 (A)	[R]	General function prediction only	Ras family	Rho-related protein racA GN=racA OS=Dictyostelium discoideum (Slime mold) PE=1 SV=2	Rho-related BTB domain-containing protein 1 {ECO:0000313|EMBL:EKC38005.1} OS=Crassostrea gigas (Pacific oyster) PE=4 SV=1	Rho-related BTB domain-containing protein 1 [Crassostrea gigas]	0	334/707(47.24)	684	Lottia gigantea hypothetical protein partial mRNA	2e-11	77/99(77.78)	80.6
EVM0006202.1	--	--	--	--	--	--	Uncharacterized protein {ECO:0000313|EMBL:EKC37900.1} OS=Crassostrea gigas (Pacific oyster) PE=4 SV=1	hypothetical protein CGI_10019519 [Crassostrea gigas]	5.4468e-42	77/188(40.96)	148	--	--	--	--
EVM0021337.1	--	--	--	--	--	--	Uncharacterized protein {ECO:0000313|EMBL:EKC30908.1} OS=Crassostrea gigas (Pacific oyster) PE=4 SV=1	hypothetical protein CGI_10022477 [Crassostrea gigas]	5.69702e-58	89/155(57.42)	187	--	--	--	--
EVM0015342.1	--	--	[T]	Signal transduction mechanisms	Laminin EGF-like (Domains III and V)	Cell death abnormality protein 1 {ECO:0000303|PubMed:11163239} (Precursor) OS=Caenorhabditis elegans PE=1 SV=1	Multiple epidermal growth factor-like domains 6 {ECO:0000313|EMBL:EKC33366.1} OS=Crassostrea gigas (Pacific oyster) PE=4 SV=1	Multiple epidermal growth factor-like domains 6 [Crassostrea gigas]	7.41289e-46	150/526(28.52)	176	--	--	--	--
EVM0007490.1	--	--	--	--	--	--	Uncharacterized protein {ECO:0000313|EMBL:EKC23650.1} OS=Crassostrea gigas (Pacific oyster) PE=4 SV=1	hypothetical protein CGI_10007984 [Crassostrea gigas]	1.67722e-18	60/163(36.81)	88	--	--	--	--
EVM0015274.1	--	--	--	--	Interleukin 34	--	Uncharacterized protein {ECO:0000313|EMBL:ESO83778.1} (Fragment) OS=Lottia gigantea (Giant owl limpet) PE=4 SV=1	hypothetical protein LOTGIDRAFT_132775, partial [Lottia gigantea]	2.94548e-35	63/245(25.71)	139	--	--	--	--
EVM0015959.1	--	--	--	--	--	--	Uncharacterized protein {ECO:0000313|EMBL:EKC31938.1} OS=Crassostrea gigas (Pacific oyster) PE=4 SV=1	hypothetical protein CGI_10013130 [Crassostrea gigas]	1.33494e-17	44/85(51.76)	91	--	--	--	--
EVM0006914.1	--	--	--	--	--	--	Uncharacterized protein {ECO:0000313|EMBL:EKC30756.1} OS=Crassostrea gigas (Pacific oyster) PE=4 SV=1	hypothetical protein CGI_10021656 [Crassostrea gigas]	2.23092e-97	149/308(48.38)	306	Monosiga brevicollis MX1 predicted protein MONBRDRAFT_11901 mRNA, complete cds	9e-06	63/80(78.75)	60.8
EVM0018187.1	--	--	--	--	--	--	Uncharacterized protein {ECO:0000313|EMBL:EKC29934.1} OS=Crassostrea gigas (Pacific oyster) PE=4 SV=1	hypothetical protein CGI_10008534 [Crassostrea gigas]	2.61606e-92	180/372(48.39)	290	--	--	--	--
EVM0000567.1	--	K14718|1.60589e-85|bfo:BRAFLDRAFT_97943|hypothetical protein; K14718 solute carrier family 39 (zinc transporter), member 12 (A)	[P]	Inorganic ion transport and metabolism	ZIP Zinc transporter	Zinc transporter foi (Precursor) OS=Drosophila melanogaster (Fruit fly) PE=1 SV=3	Putative uncharacterized protein {ECO:0000313|EMBL:EEN58141.1} OS=Branchiostoma floridae (Florida lancelet) PE=4 SV=1	hypothetical protein BRAFLDRAFT_97943 [Branchiostoma floridae]	2.48453e-85	210/700(30.00)	291	PREDICTED: Nasonia vitripennis zinc transporter foi (LOC100119713), mRNA	8e-17	114/153(74.51)	98.7
EVM0019852.1	--	--	[T]	Signal transduction mechanisms	CUB domain	Zinc metalloproteinase nas-39 (Precursor) GN=nas-39 OS=Caenorhabditis elegans PE=3 SV=3	Fibropellin-1 {ECO:0000313|EMBL:EKC32595.1} OS=Crassostrea gigas (Pacific oyster) PE=4 SV=1	Fibropellin-1 [Crassostrea gigas]	1.14022e-150	263/684(38.45)	493	--	--	--	--
EVM0012576.1	Molecular Function: zinc ion binding (GO:0008270);; Molecular Function: oxidoreductase activity (GO:0016491);; Biological Process: oxidation-reduction process (GO:0055114);;	--	[CR]	--	Zinc-binding dehydrogenase	Quinone oxidoreductase-like protein 2 homolog GN=v1g238856 OS=Nematostella vectensis (Starlet sea anemone) PE=3 SV=1	Uncharacterized protein {ECO:0000313|EMBL:ESO87914.1} OS=Lottia gigantea (Giant owl limpet) PE=4 SV=1	hypothetical protein LOTGIDRAFT_219806 [Lottia gigantea]	0	247/383(64.49)	545	Lottia gigantea hypothetical protein mRNA	8e-109	691/998(69.24)	403
EVM0016790.1	--	K04404|1.67428e-47|lgi:LOTGIDRAFT_154664|hypothetical protein; K04404 TAK1-binding protein 2 (A)	--	--	--	--	Uncharacterized protein {ECO:0000313|EMBL:ESO87164.1} OS=Lottia gigantea (Giant owl limpet) PE=4 SV=1	hypothetical protein LOTGIDRAFT_154664 [Lottia gigantea]	2.59034e-47	145/364(39.84)	185	Lottia gigantea hypothetical protein partial mRNA	3e-09	296/446(66.37)	73.4
EVM0016719.1	Molecular Function: binding (GO:0005488);; Cellular Component: proteinaceous extracellular matrix (GO:0005578);;	--	[T]	Signal transduction mechanisms	von Willebrand factor type A domain	Fibropellin-3 (Precursor) GN=EGF3 OS=Strongylocentrotus purpuratus (Purple sea urchin) PE=1 SV=1	Fibropellin-1 {ECO:0000313|EMBL:EKC39446.1} OS=Crassostrea gigas (Pacific oyster) PE=4 SV=1	Fibropellin-1 [Crassostrea gigas]	3.1271e-100	187/517(36.17)	357	PREDICTED: Strongylocentrotus purpuratus uncharacterized LOC584798 (LOC584798), mRNA	9e-51	443/657(67.43)	212
EVM0014896.1	--	--	--	--	PH domain	--	Pleckstrin-like protein domain-containing family B member 2 {ECO:0000313|EMBL:EKC31213.1} OS=Crassostrea gigas (Pacific oyster) PE=4 SV=1	PREDICTED: pollen-specific leucine-rich repeat extensin-like protein 3-like isoform X2 [Aplysia californica]	7.05858e-53	150/367(40.87)	186	Lottia gigantea hypothetical protein partial mRNA	5e-28	178/245(72.65)	134
EVM0019940.1	Molecular Function: transferase activity, transferring phosphorus-containing groups (GO:0016772);;	--	[R]	General function prediction only	Protein kinase domain	Probable serine/threonine-protein kinase nek2 GN=nek2 OS=Dictyostelium discoideum (Slime mold) PE=1 SV=1	Serine/threonine-protein kinase Nek4 {ECO:0000313|EMBL:EKC37893.1} OS=Crassostrea gigas (Pacific oyster) PE=4 SV=1	Serine/threonine-protein kinase Nek4 [Crassostrea gigas]	4.19129e-55	110/274(40.15)	192	PREDICTED: Hydra magnipapillata serine/threonine-protein kinase STK11-like (LOC100213010), mRNA	6e-08	92/126(73.02)	68
EVM0012458.1	--	--	--	--	Thermolysin metallopeptidase, alpha-helical domain	--	Virulence metalloprotease {ECO:0000313|EMBL:EKC19359.1} OS=Crassostrea gigas (Pacific oyster) PE=4 SV=1	Virulence metalloprotease [Crassostrea gigas]	3.01196e-146	232/572(40.56)	447	--	--	--	--
EVM0023710.1	Molecular Function: transferase activity (GO:0016740);;	K15361|0|lgi:LOTGIDRAFT_195432|hypothetical protein; K15361 WD repeat-containing protein 48 (A)	[S]	Function unknown	Domain of unknown function (DUF3337)	WD repeat-containing protein 48 homolog GN=AAEL012158 OS=Aedes aegypti (Yellowfever mosquito) PE=3 SV=1	Uncharacterized protein {ECO:0000313|EMBL:ESO86022.1} OS=Lottia gigantea (Giant owl limpet) PE=4 SV=1	hypothetical protein LOTGIDRAFT_195432 [Lottia gigantea]	0	513/665(77.14)	1031	Lottia gigantea hypothetical protein mRNA	0	1398/1977(70.71)	958
EVM0022465.1	--	--	[S]	Function unknown	Regulator of chromosome condensation (RCC1) repeat	Probable E3 ubiquitin-protein ligase HERC2 GN=HERC2 OS=Drosophila melanogaster (Fruit fly) PE=1 SV=3	RCC1 domain-containing protein 1 {ECO:0000313|EMBL:EKC26193.1} OS=Crassostrea gigas (Pacific oyster) PE=4 SV=1	RCC1 domain-containing protein 1 [Crassostrea gigas]	3.33069e-61	119/269(44.24)	212	Lottia gigantea hypothetical protein partial mRNA	5e-10	71/91(78.02)	75.2
EVM0016277.1	--	--	[S]	Function unknown	Uncharacterised conserved protein (DUF2366)	--	Uncharacterized protein {ECO:0000313|EMBL:ESO89105.1} OS=Lottia gigantea (Giant owl limpet) PE=4 SV=1	hypothetical protein LOTGIDRAFT_106249 [Lottia gigantea]	2.33577e-63	91/174(52.30)	203	Lottia gigantea hypothetical protein partial mRNA	2e-06	78/107(72.90)	62.6
EVM0022581.1	--	--	--	--	Domain of unknown function (DUF4218)	--	Uncharacterized protein {ECO:0000313|EMBL:EKC22789.1} OS=Crassostrea gigas (Pacific oyster) PE=4 SV=1	hypothetical protein CGI_10001480 [Crassostrea gigas]	8.22827e-101	183/503(36.38)	321	--	--	--	--
EVM0005166.1	--	K01107|5.52167e-111|bfo:BRAFLDRAFT_251702|hypothetical protein; K01107 inositol polyphosphate 1-phosphatase [EC:3.1.3.57] (A)	[F]	Nucleotide transport and metabolism	Inositol monophosphatase family	3&apos;(2&apos;),5&apos;-bisphosphate nucleotidase 1 GN=bpnt1 OS=Dictyostelium discoideum (Slime mold) PE=3 SV=1	Putative uncharacterized protein {ECO:0000313|EMBL:EEN45536.1} OS=Branchiostoma floridae (Florida lancelet) PE=4 SV=1	hypothetical protein BRAFLDRAFT_251702 [Branchiostoma floridae]	8.54278e-111	173/387(44.70)	338	Lottia gigantea hypothetical protein partial mRNA	2e-20	128/173(73.99)	109
EVM0001045.1	--	--	[T]	Signal transduction mechanisms	Low-density lipoprotein receptor domain class A	Putative vitellogenin receptor (Precursor) GN=yl OS=Drosophila melanogaster (Fruit fly) PE=1 SV=2	Small nuclear ribonucleoprotein Sm D1 {ECO:0000313|EMBL:EKC38022.1} OS=Crassostrea gigas (Pacific oyster) PE=4 SV=1	Small nuclear ribonucleoprotein Sm D1 [Crassostrea gigas]	0	262/506(51.78)	561	Lottia gigantea hypothetical protein partial mRNA	4e-19	235/346(67.92)	105
EVM0003831.1	--	--	[R]	General function prediction only	Arrestin (or S-antigen), N-terminal domain	Arrestin domain-containing protein A GN=adcA OS=Dictyostelium discoideum (Slime mold) PE=1 SV=1	Arrestin domain-containing protein 3 {ECO:0000313|EMBL:EKC39801.1} OS=Crassostrea gigas (Pacific oyster) PE=4 SV=1	Arrestin domain-containing protein 3 [Crassostrea gigas]	4.47195e-166	238/395(60.25)	482	PREDICTED: Bombyx mori arrestin domain-containing protein 3-like (LOC101738178), mRNA	2e-14	97/126(76.98)	89.7
EVM0010697.1	--	K01830|4.61063e-16|hro:HELRODRAFT_77319|hypothetical protein (A)	[O]	Posttranslational modification, protein turnover, chaperones	Glutathione S-transferase, N-terminal domain	S-crystallin 3 OS=Enteroctopus dofleini (Giant octopus) PE=2 SV=1	GST4 {ECO:0000313|EMBL:ACF25905.1} OS=Azumapecten farreri PE=2 SV=1	GST4 [Azumapecten farreri]	2.79664e-25	46/70(65.71)	100	Corbicula fluminea sigma glutathione S-transferase 1 (GSTS1) mRNA, partial cds	1e-07	70/93(75.27)	64.4
EVM0003494.1	--	K14388|0|lgi:LOTGIDRAFT_107937|hypothetical protein; K14388 solute carrier family 5 (sodium-coupled monocarboxylate transporter), member 8/12 (A)	[P]	Inorganic ion transport and metabolism	Sodium:solute symporter family	Putative sodium-dependent multivitamin transporter GN=CG32669 OS=Drosophila melanogaster (Fruit fly) PE=2 SV=1	Uncharacterized protein {ECO:0000313|EMBL:ESO83921.1} OS=Lottia gigantea (Giant owl limpet) PE=3 SV=1	hypothetical protein LOTGIDRAFT_107937 [Lottia gigantea]	0	387/593(65.26)	793	Lottia gigantea hypothetical protein partial mRNA	3e-179	993/1414(70.23)	637
EVM0016513.1	Cellular Component: extracellular region (GO:0005576);;	--	[TV]	--	Sushi domain (SCR repeat)	Protein lev-9 (Precursor) GN=lev-9 OS=Caenorhabditis elegans PE=1 SV=3	Uncharacterized protein {ECO:0000313|EMBL:ESP00264.1} OS=Lottia gigantea (Giant owl limpet) PE=4 SV=1	hypothetical protein LOTGIDRAFT_225988 [Lottia gigantea]	7.4954e-172	247/510(48.43)	511	Lottia gigantea hypothetical protein partial mRNA	3e-09	186/281(66.19)	73.4
EVM0015621.1	--	--	--	--	Cyclin, C-terminal domain	G2/mitotic-specific cyclin-A OS=Patella vulgata (Common limpet) PE=2 SV=1	Cyclin-J {ECO:0000313|EMBL:EKC28129.1} OS=Crassostrea gigas (Pacific oyster) PE=3 SV=1	Cyclin-J [Crassostrea gigas]	8.98475e-114	166/281(59.07)	340	Lottia gigantea hypothetical protein partial mRNA	1e-29	400/608(65.79)	140
EVM0003280.1	--	K00830|1.07666e-18|fab:101817935|serine--pyruvate aminotransferase, mitochondrial-like; K00830 alanine-glyoxylate transaminase / serine-glyoxylate transaminase / serine-pyruvate transaminase [EC:2.6.1.44 2.6.1.45 2.6.1.51] (A)	--	--	--	S-antigen protein (Precursor) GN=PF10_0343 OS=Plasmodium falciparum (isolate 3D7) PE=2 SV=2	Microtubule-associated protein 1A, putative {ECO:0000313|EMBL:EEB16009.1} OS=Pediculus humanus subsp. corporis (Body louse) PE=4 SV=1	Microtubule-associated protein 1A, putative [Pediculus humanus corporis]	8.08103e-18	57/210(27.14)	91	--	--	--	--
EVM0000725.1	Molecular Function: protein kinase activity (GO:0004672);;	K02214|0|lgi:LOTGIDRAFT_136165|hypothetical protein; K02214 cell division control protein 7 [EC:2.7.11.1] (A)	[L]	Replication, recombination and repair	Protein kinase domain	Probable serine/threonine-protein kinase cdc7 GN=cdc7 OS=Dictyostelium discoideum (Slime mold) PE=3 SV=1	Uncharacterized protein {ECO:0000313|EMBL:ESP04473.1} OS=Lottia gigantea (Giant owl limpet) PE=3 SV=1	hypothetical protein LOTGIDRAFT_136165 [Lottia gigantea]	0	285/453(62.91)	588	Lottia gigantea hypothetical protein partial mRNA	5e-81	369/500(73.80)	311
EVM0000105.1	--	K07424|4.05394e-80|lgi:LOTGIDRAFT_160658|hypothetical protein; K07424 cytochrome P450, family 3, subfamily A [EC:1.14.14.1] (A)	[Q]	Secondary metabolites biosynthesis, transport and catabolism	Cytochrome P450	Cytochrome P450 9e2 GN=CYP9E2 OS=Blattella germanica (German cockroach) PE=2 SV=1	Uncharacterized protein {ECO:0000313|EMBL:ESO95501.1} OS=Lottia gigantea (Giant owl limpet) PE=3 SV=1	hypothetical protein LOTGIDRAFT_160658 [Lottia gigantea]	6.272e-80	131/318(41.19)	266	Lottia gigantea hypothetical protein mRNA	7e-16	118/161(73.29)	95.1
EVM0018464.1	--	--	[L]	Replication, recombination and repair	DDE superfamily endonuclease	--	Uncharacterized protein {ECO:0000313|EnsemblMetazoa:SPU_008547-tr} OS=Strongylocentrotus purpuratus (Purple sea urchin) PE=4 SV=1	PREDICTED: uncharacterized protein LOC580596 [Strongylocentrotus purpuratus]	3.48197e-127	181/252(71.83)	377	PREDICTED: Strongylocentrotus purpuratus uncharacterized LOC580596 (LOC580596), mRNA	6e-128	543/731(74.28)	466
EVM0021782.1	Molecular Function: nucleotide binding (GO:0000166);; Molecular Function: catalytic activity (GO:0003824);;	--	[T]	Signal transduction mechanisms	Dynamin family	Fibroblast growth factor receptor 2 (Precursor) GN=FGFR2 OS=Dugesia japonica (Planarian) PE=2 SV=1	Putative uncharacterized protein {ECO:0000313|EMBL:EEN57293.1} OS=Branchiostoma floridae (Florida lancelet) PE=4 SV=1	hypothetical protein BRAFLDRAFT_81321 [Branchiostoma floridae]	9.23897e-89	257/924(27.81)	311	--	--	--	--
EVM0003875.1	Cellular Component: mitochondrial respiratory chain complex I (GO:0005747);; Biological Process: mitochondrial electron transport, NADH to ubiquinone (GO:0006120);; Molecular Function: NADH dehydrogenase (ubiquinone) activity (GO:0008137);; Molecular Function: FMN binding (GO:0010181);; Molecular Function: NAD binding (GO:0051287);; Molecular Function: 4 iron, 4 sulfur cluster binding (GO:0051539…	K03942|0|bfo:BRAFLDRAFT_273832|hypothetical protein; K03942 NADH dehydrogenase (ubiquinone) flavoprotein 1 [EC:1.6.5.3 1.6.99.3] (A)	[C]	Energy production and conversion	Respiratory-chain NADH dehydrogenase 51 Kd subunit	NADH dehydrogenase [ubiquinone] flavoprotein 1, mitochondrial (Precursor) GN=ndufv1 OS=Dictyostelium discoideum (Slime mold) PE=2 SV=1	Putative uncharacterized protein {ECO:0000313|EMBL:EEN64792.1} OS=Branchiostoma floridae (Florida lancelet) PE=4 SV=1	PREDICTED: NADH dehydrogenase [ubiquinone] flavoprotein 1, mitochondrial-like [Aplysia californica]	0	394/468(84.19)	830	Lottia gigantea hypothetical protein partial mRNA	0	969/1251(77.46)	980
EVM0019760.1	--	--	--	--	--	--	Uncharacterized protein {ECO:0000313|EMBL:ESO91961.1} OS=Lottia gigantea (Giant owl limpet) PE=4 SV=1	hypothetical protein LOTGIDRAFT_162965 [Lottia gigantea]	1.41186e-14	65/227(28.63)	79	--	--	--	--
EVM0016035.1	--	--	[N]	Cell motility	Tctex-1 family	--	Tctex1 domain-containing protein 1 {ECO:0000313|EMBL:EKC18648.1} OS=Crassostrea gigas (Pacific oyster) PE=4 SV=1	Tctex1 domain-containing protein 1 [Crassostrea gigas]	4.76162e-32	65/142(45.77)	127	--	--	--	--
EVM0003409.1	--	--	[DV]	--	Sjogren's syndrome/scleroderma autoantigen 1 (Autoantigen p27)	--	Sjoegren syndrome/scleroderma autoantigen 1 {ECO:0000313|EMBL:EKC32325.1} OS=Crassostrea gigas (Pacific oyster) PE=4 SV=1	Sjoegren syndrome/scleroderma autoantigen 1 [Crassostrea gigas]	1.82445e-66	109/204(53.43)	211	Lottia gigantea hypothetical protein mRNA	2e-29	167/225(74.22)	138
EVM0011258.1	--	K02183|7.41236e-27|lve:103080762|CALM1; calmodulin 1 (phosphorylase kinase, delta); K02183 calmodulin (A)	[T]	Signal transduction mechanisms	EF hand	Calmodulin OS=Physarum polycephalum (Slime mold) PE=2 SV=3	Pumilio-like protein 2 {ECO:0000313|EMBL:EKC42220.1} OS=Crassostrea gigas (Pacific oyster) PE=4 SV=1	Pumilio-like protein 2 [Crassostrea gigas]	1.50034e-27	54/135(40.00)	115	Dictyostelium purpureum calmodulin, mRNA	9e-08	65/84(77.38)	66.2
EVM0019530.1	--	K06238|0|lgi:LOTGIDRAFT_234764|hypothetical protein; K06238 collagen, type VI, alpha (A)	[W]	Extracellular structures	von Willebrand factor type A domain	Coadhesin {ECO:0000303|PubMed:23765379} (Fragment) OS=Acropora millepora (Staghorn coral) PE=1 SV=1	Collagen alpha-3(VI) chain {ECO:0000313|EMBL:EKC21865.1} OS=Crassostrea gigas (Pacific oyster) PE=4 SV=1	Collagen alpha-3(VI) chain [Crassostrea gigas]	0	837/2637(31.74)	1156	Lottia gigantea hypothetical protein partial mRNA	6e-52	315/442(71.27)	217
EVM0005575.1	--	K00666|3.18849e-27|lgi:LOTGIDRAFT_239446|hypothetical protein; K00666 fatty-acyl-CoA synthase [EC:6.2.1.-] (A)	[I]	Lipid transport and metabolism	AMP-binding enzyme	Luciferin 4-monooxygenase OS=Photuris pennsylvanica (Pennsylvania firefly) PE=2 SV=2	Acyl-CoA synthetase family member 2, mitochondrial {ECO:0000313|EMBL:KFM67040.1} (Fragment) OS=Stegodyphus mimosarum PE=4 SV=1	Acyl-CoA synthetase family member 2, mitochondrial, partial [Stegodyphus mimosarum]	1.71058e-27	58/171(33.92)	111	--	--	--	--
EVM0006955.1	--	--	[S]	Function unknown	Protein of unknown function (DUF766)	--	Uncharacterized protein {ECO:0000313|EMBL:ELU02906.1, ECO:0000313|EnsemblMetazoa:CapteP151190} OS=Capitella teleta (Polychaete worm) PE=4 SV=1	hypothetical protein CAPTEDRAFT_151190 [Capitella teleta]	1.87941e-79	116/196(59.18)	248	Lottia gigantea hypothetical protein partial mRNA	9e-22	202/295(68.47)	113
EVM0021133.1	--	--	[R]	General function prediction only	Uncharacterised protein family UPF0565	--	UPF0565 protein C2orf69-like protein {ECO:0000313|EMBL:EKC22404.1} OS=Crassostrea gigas (Pacific oyster) PE=4 SV=1	UPF0565 protein C2orf69-like protein [Crassostrea gigas]	6.47395e-79	135/295(45.76)	251	PREDICTED: Apis florea UPF0565 protein C2orf69 homolog (LOC100869027), mRNA	2e-08	47/53(88.68)	69.8
EVM0015555.1	Molecular Function: binding (GO:0005488);;	--	[A]	RNA processing and modification	AAA domain	Regulator of nonsense transcripts 1 GN=smg-2 OS=Caenorhabditis elegans PE=1 SV=1	Uncharacterized protein {ECO:0000313|EMBL:EKC29228.1} OS=Crassostrea gigas (Pacific oyster) PE=4 SV=1	hypothetical protein CGI_10027441 [Crassostrea gigas]	0	565/1304(43.33)	1048	Lottia gigantea hypothetical protein partial mRNA	4e-23	189/265(71.32)	120
EVM0010335.1	--	K14618|3.54706e-90|cmk:103182780|mmachc; methylmalonic aciduria (cobalamin deficiency) cblC type, with homocystinuria; K14618 methylmalonic aciduria homocystinuria type C protein (A)	--	--	--	MMACHC-like protein GN=cblc-1 OS=Caenorhabditis elegans PE=3 SV=1	Uncharacterized protein {ECO:0000313|EMBL:ELU18887.1, ECO:0000313|EnsemblMetazoa:CapteP20039} OS=Capitella teleta (Polychaete worm) PE=4 SV=1	PREDICTED: methylmalonic aciduria and homocystinuria type C protein homolog [Aplysia californica]	8.33427e-90	125/236(52.97)	275	PREDICTED: Saccoglossus kowalevskii methylmalonic aciduria and homocystinuria type C protein homolog (LOC100368262), mRNA	6e-19	305/466(65.45)	104
EVM0006344.1	--	--	[O]	Posttranslational modification, protein turnover, chaperones	Astacin (Peptidase family M12A)	Blastula protease 10 (Precursor) GN=BP10 OS=Paracentrotus lividus (Common sea urchin) PE=2 SV=1	Metalloendopeptidase {ECO:0000256|RuleBase:RU361183} OS=Crassostrea gigas (Pacific oyster) PE=3 SV=1	Transmembrane emp24 domain-containing protein 1 [Crassostrea gigas]	1.17567e-116	202/513(39.38)	373	--	--	--	--
EVM0015981.1	--	K16669|0|lgi:LOTGIDRAFT_105163|hypothetical protein; K16669 protocadherin Fat 4 (A)	[S]	Function unknown	Cadherin domain	Cadherin-related tumor suppressor (Precursor) GN=ft OS=Drosophila melanogaster (Fruit fly) PE=1 SV=3	Protocadherin Fat 4 {ECO:0000313|EMBL:EKC21529.1} OS=Crassostrea gigas (Pacific oyster) PE=4 SV=1	Protocadherin Fat 4 [Crassostrea gigas]	0	738/1750(42.17)	1253	--	--	--	--
EVM0005373.1	--	--	[S]	Function unknown	Transmembrane protein 188	Nuclear envelope phosphatase-regulatory subunit 1 homolog GN=CG8009 OS=Drosophila melanogaster (Fruit fly) PE=2 SV=1	Uncharacterized protein {ECO:0000313|EMBL:ESO82864.1} OS=Lottia gigantea (Giant owl limpet) PE=4 SV=1	hypothetical protein LOTGIDRAFT_184657 [Lottia gigantea]	8.64159e-67	96/119(80.67)	206	Lottia gigantea hypothetical protein mRNA	3e-64	272/357(76.19)	253
EVM0014810.1	--	--	--	--	--	--	WD repeat-containing protein 87 {ECO:0000313|EMBL:EKC39670.1} OS=Crassostrea gigas (Pacific oyster) PE=4 SV=1	WD repeat-containing protein 87 [Crassostrea gigas]	2.03046e-41	147/485(30.31)	165	--	--	--	--
EVM0002297.1	--	--	--	--	DAP10 membrane protein	--	Putative uncharacterized protein {ECO:0000313|EMBL:EER19065.1} OS=Perkinsus marinus (strain ATCC 50983 / TXsc) PE=4 SV=1	hypothetical protein Pmar_PMAR013779 [Perkinsus marinus ATCC 50983]	9.3877e-09	53/157(33.76)	57	--	--	--	--
EVM0005375.1	--	K12603|1.28046e-50|lgi:LOTGIDRAFT_233228|hypothetical protein; K12603 CCR4-NOT transcription complex subunit 6 [EC:3.1.13.4] (A)	[K]	Transcription	Endonuclease/Exonuclease/phosphatase family	Protein angel GN=angel OS=Drosophila melanogaster (Fruit fly) PE=1 SV=2	Glucose-repressible alcohol dehydrogenase transcriptional effector {ECO:0000313|EMBL:EKC34750.1} OS=Crassostrea gigas (Pacific oyster) PE=4 SV=1	Glucose-repressible alcohol dehydrogenase transcriptional effector [Crassostrea gigas]	1.68266e-57	129/326(39.57)	213	--	--	--	--
EVM0020814.1	--	--	[R]	General function prediction only	Zinc-finger double domain	Krueppel homolog 1 GN=Kr-h1 OS=Drosophila melanogaster (Fruit fly) PE=2 SV=2	Uncharacterized protein {ECO:0000313|EnsemblMetazoa:ACYPI069358-PA} OS=Acyrthosiphon pisum (Pea aphid) PE=4 SV=1	PREDICTED: zinc finger protein 271-like [Acyrthosiphon pisum]	5.96223e-86	145/337(43.03)	288	PREDICTED: Acyrthosiphon pisum zinc finger protein 572-like (LOC100573643), mRNA	3e-10	208/310(67.10)	77
EVM0002522.1	--	--	--	--	--	--	Uncharacterized protein {ECO:0000313|EMBL:EKC29933.1} OS=Crassostrea gigas (Pacific oyster) PE=4 SV=1	hypothetical protein CGI_10008533 [Crassostrea gigas]	3.6158e-27	93/287(32.40)	114	--	--	--	--
EVM0021626.1	--	K06229|1.72157e-112|ame:410354|Su(fu), GB15538, SuFu; suppressor of fused; K06229 suppressor of fused (A)	--	--	Suppressor of fused protein (SUFU)	--	Uncharacterized protein {ECO:0000313|EnsemblMetazoa:GB55092-PA} OS=Apis mellifera (Honeybee) PE=4 SV=1	PREDICTED: suppressor of fused homolog [Bombus impatiens]	2.02218e-113	180/422(42.65)	348	Lottia gigantea hypothetical protein partial mRNA	2e-52	489/724(67.54)	215
EVM0000618.1	--	--	--	--	--	--	Uncharacterized protein {ECO:0000313|EMBL:EKC41566.1} OS=Crassostrea gigas (Pacific oyster) PE=4 SV=1	hypothetical protein CGI_10022117 [Crassostrea gigas]	2.73191e-31	76/174(43.68)	119	--	--	--	--
EVM0019735.1	--	--	--	--	--	--	Uncharacterized protein {ECO:0000313|EMBL:EKC32090.1} OS=Crassostrea gigas (Pacific oyster) PE=4 SV=1	hypothetical protein CGI_10013456 [Crassostrea gigas]	1.07827e-115	352/1045(33.68)	386	--	--	--	--
EVM0023133.1	--	K14349|3.34137e-75|bfo:BRAFLDRAFT_241264|hypothetical protein; K14349 neutral cholesterol ester hydrolase 1 [EC:3.1.1.-] (A)	[V]	Defense mechanisms	alpha/beta hydrolase fold	Vegetative-specific protein H5 GN=cinB OS=Dictyostelium discoideum (Slime mold) PE=2 SV=2	Arylacetamide deacetylase {ECO:0000313|EMBL:EKC31170.1} OS=Crassostrea gigas (Pacific oyster) PE=4 SV=1	Arylacetamide deacetylase [Crassostrea gigas]	6.68591e-81	156/400(39.00)	267	--	--	--	--
EVM0006005.1	Molecular Function: acid-amino acid ligase activity (GO:0016881);;	K04554|6.97667e-128|lgi:LOTGIDRAFT_125503|hypothetical protein; K04554 ubiquitin-conjugating enzyme E2 J2 [EC:6.3.2.19] (A)	[O]	Posttranslational modification, protein turnover, chaperones	Ubiquitin-conjugating enzyme	Ubiquitin-conjugating enzyme E2 J2 GN=ube2j2 OS=Dictyostelium discoideum (Slime mold) PE=1 SV=1	Uncharacterized protein {ECO:0000313|EMBL:ESO88870.1} OS=Lottia gigantea (Giant owl limpet) PE=4 SV=1	hypothetical protein LOTGIDRAFT_125503 [Lottia gigantea]	1.07939e-127	173/243(71.19)	370	Lottia gigantea hypothetical protein partial mRNA	7e-94	360/470(76.60)	352
EVM0004737.1	--	K16351|1.57726e-17|api:100575453|peroxidasin homolog; K16351 netrin-G2 ligand (A)	[WT]	--	Leucine rich repeats (6 copies)	Protein slit C-product (Precursor) GN=sli OS=Drosophila melanogaster (Fruit fly) PE=1 SV=2	Slit-like protein 2 protein {ECO:0000313|EMBL:EKC29115.1} OS=Crassostrea gigas (Pacific oyster) PE=4 SV=1	Slit-like protein 2 protein [Crassostrea gigas]	2.16102e-26	77/256(30.08)	112	--	--	--	--
EVM0014000.1	--	--	--	--	--	--	Uncharacterized protein {ECO:0000313|EMBL:EKC36179.1} OS=Crassostrea gigas (Pacific oyster) PE=4 SV=1	hypothetical protein CGI_10020246 [Crassostrea gigas]	1.42749e-18	58/203(28.57)	89	--	--	--	--
EVM0000776.1	--	--	--	--	PTN/MK heparin-binding protein family, C-terminal domain	--	Uncharacterized protein {ECO:0000313|EMBL:KFM75003.1} (Fragment) OS=Stegodyphus mimosarum PE=4 SV=1	PREDICTED: uncharacterized protein LOC101855139 [Aplysia californica]	1.50841e-40	84/215(39.07)	152	--	--	--	--
EVM0000034.1	--	--	[S]	Function unknown	Hepatocellular carcinoma-associated antigen 59	--	Uncharacterized protein {ECO:0000313|EMBL:ESP00877.1} (Fragment) OS=Lottia gigantea (Giant owl limpet) PE=4 SV=1	hypothetical protein LOTGIDRAFT_55706, partial [Lottia gigantea]	5.43603e-110	171/287(59.58)	329	Lottia gigantea hypothetical protein partial mRNA	2e-76	540/778(69.41)	295
EVM0018101.1	--	--	[S]	Function unknown	--	--	Protein FAM38B {ECO:0000313|EMBL:EKC42880.1} OS=Crassostrea gigas (Pacific oyster) PE=4 SV=1	Protein FAM38B [Crassostrea gigas]	2.01013e-71	129/270(47.78)	246	PREDICTED: Aplysia californica piezo-type mechanosensitive ion channel component 1-like (LOC101847474), mRNA	6e-07	86/120(71.67)	64.4
EVM0000835.1	--	--	[T]	Signal transduction mechanisms	Guanylate-kinase-associated protein (GKAP) protein	Guanylate kinase-associated protein mars GN=mars OS=Drosophila melanogaster (Fruit fly) PE=1 SV=1	Disks large-associated protein 1 {ECO:0000313|EMBL:EKC40066.1} OS=Crassostrea gigas (Pacific oyster) PE=4 SV=1	Disks large-associated protein 1 [Crassostrea gigas]	1.80568e-115	200/320(62.50)	390	Lottia gigantea hypothetical protein partial mRNA	7e-51	370/528(70.08)	212
EVM0011759.1	--	K14459|0|lgi:LOTGIDRAFT_235755|hypothetical protein; K14459 hexosaminidase [EC:3.2.1.52] (A)	--	--	Glycosyl hydrolase family 20, catalytic domain	--	Uncharacterized protein {ECO:0000313|EMBL:ESO85796.1} OS=Lottia gigantea (Giant owl limpet) PE=4 SV=1	hypothetical protein LOTGIDRAFT_235755 [Lottia gigantea]	0	263/475(55.37)	567	Lottia gigantea hypothetical protein partial mRNA	2e-81	702/1042(67.37)	313
EVM0006277.1	--	--	[R]	General function prediction only	Reverse transcriptase (RNA-dependent DNA polymerase)	RNA-directed DNA polymerase from mobile element jockey GN=jockey\pol OS=Drosophila funebris (Fruit fly) PE=1 SV=1	Uncharacterized protein {ECO:0000313|EnsemblMetazoa:SPU_010928-tr} OS=Strongylocentrotus purpuratus (Purple sea urchin) PE=4 SV=1	PREDICTED: uncharacterized protein LOC752194 [Strongylocentrotus purpuratus]	2.49613e-43	133/453(29.36)	180	--	--	--	--
EVM0022766.1	--	--	[R]	General function prediction only	Acyltransferase family	Nose resistant to fluoxetine protein 6 (Precursor) GN=nrf-6 OS=Caenorhabditis elegans PE=1 SV=3	Nose resistant to fluoxetine protein 6 {ECO:0000313|EMBL:EKC26157.1} OS=Crassostrea gigas (Pacific oyster) PE=4 SV=1	Nose resistant to fluoxetine protein 6 [Crassostrea gigas]	2.67493e-124	237/597(39.70)	412	PREDICTED: Hydra magnipapillata nose resistant to fluoxetine protein 6-like (LOC100211727), partial mRNA	5e-11	95/125(76.00)	80.6
EVM0021643.1	Molecular Function: DNA binding (GO:0003677);; Molecular Function: DNA-directed RNA polymerase activity (GO:0003899);; Cellular Component: DNA-directed RNA polymerase II, core complex (GO:0005665);; Biological Process: transcription from RNA polymerase II promoter (GO:0006366);; Molecular Function: zinc ion binding (GO:0008270);;	K03007|8.3142e-42|lcm:102351470|DNA-directed RNA polymerases I, II, and III subunit RPABC5-like; K03007 DNA-directed RNA polymerases I, II, and III subunit RPABC5 (A)	[K]	Transcription	RNA polymerases N / 8 kDa subunit	DNA-directed RNA polymerases I, II, and III subunit RPABC5 GN=Rpb10 OS=Drosophila melanogaster (Fruit fly) PE=1 SV=1	DNA-directed RNA polymerases I, II, and III subunit RPABC5 {ECO:0000313|EMBL:EKC17916.1} OS=Crassostrea gigas (Pacific oyster) PE=3 SV=1	DNA-directed RNA polymerases I, II, and III subunit RPABC5 [Crassostrea gigas]	1.72181e-41	66/67(98.51)	137	PREDICTED: Saccoglossus kowalevskii uncharacterized LOC100370991 (LOC100370991), ncRNA	1e-46	164/202(81.19)	194
EVM0022052.1	--	--	[S]	Function unknown	Regulator of chromosome condensation (RCC1) repeat	Probable E3 ubiquitin-protein ligase HERC2 GN=HERC2 OS=Drosophila melanogaster (Fruit fly) PE=1 SV=3	X-linked retinitis pigmentosa GTPase regulator {ECO:0000313|EMBL:EKC37295.1} OS=Crassostrea gigas (Pacific oyster) PE=4 SV=1	X-linked retinitis pigmentosa GTPase regulator [Crassostrea gigas]	0	301/526(57.22)	609	PREDICTED: Saccoglossus kowalevskii X-linked retinitis pigmentosa GTPase regulator-like (LOC100378895), partial mRNA	1e-50	661/1008(65.58)	210
EVM0003222.1	--	K08825|3.8281e-07|tca:660870|E3 ubiquitin-protein ligase TRIM33-like; K08825 dual specificity tyrosine-phosphorylation-regulated kinase 1 [EC:2.7.12.1] (A)	--	--	--	--	Uncharacterized protein {ECO:0000313|EMBL:EKC41745.1} OS=Crassostrea gigas (Pacific oyster) PE=4 SV=1	hypothetical protein CGI_10028494 [Crassostrea gigas]	7.47598e-13	59/204(28.92)	75	--	--	--	--
EVM0011737.1	Biological Process: cilium or flagellum-dependent cell motility (GO:0001539);; Molecular Function: microtubule motor activity (GO:0003777);; Molecular Function: ATP binding (GO:0005524);; Cellular Component: axonemal dynein complex (GO:0005858);; Biological Process: obsolete ATP catabolic process (GO:0006200);; Biological Process: microtubule-based movement (GO:0007018);; Molecular Function: ATPa…	--	[Z]	Cytoskeleton	Dynein heavy chain and region D6 of dynein motor	Dynein beta chain, ciliary OS=Heliocidaris crassispina (Sea urchin) PE=1 SV=1	Putative uncharacterized protein {ECO:0000313|EMBL:EEN63038.1} OS=Branchiostoma floridae (Florida lancelet) PE=4 SV=1	hypothetical protein BRAFLDRAFT_60564 [Branchiostoma floridae]	4.39738e-56	82/115(71.30)	181	Lottia gigantea hypothetical protein partial mRNA	9e-45	252/348(72.41)	188
EVM0023028.1	Cellular Component: spindle pole (GO:0000922);; Molecular Function: calmodulin-dependent protein kinase activity (GO:0004683);; Molecular Function: calcium ion binding (GO:0005509);; Biological Process: detection of calcium ion (GO:0005513);; Molecular Function: calmodulin binding (GO:0005516);; Molecular Function: ATP binding (GO:0005524);; Cellular Component: centriole (GO:0005814);; Cellular C…	K02183|4.93282e-79|spu:575365|calmodulin-like; K02183 calmodulin (A)	[T]	Signal transduction mechanisms	EF hand	Calmodulin OS=Metridium senile (Brown sea anemone) PE=1 SV=3	Uncharacterized protein {ECO:0000313|EMBL:ESO93371.1} OS=Lottia gigantea (Giant owl limpet) PE=4 SV=1	PREDICTED: calmodulin-like [Strongylocentrotus purpuratus]	7.63175e-79	114/141(80.85)	239	Pinctada fucata calmodulin mRNA, complete cds	5e-81	318/413(77.00)	309
EVM0002858.1	Biological Process: single-organism transport (GO:0044765);;	K04950|0|lgi:LOTGIDRAFT_141756|hypothetical protein; K04950 cyclic nucleotide gated channel alpha 3 (A)	[PT]	--	Cyclic nucleotide-binding domain	Cyclic nucleotide-gated cation channel subunit A GN=CngA OS=Drosophila melanogaster (Fruit fly) PE=2 SV=2	Uncharacterized protein {ECO:0000313|EMBL:ESO99669.1} (Fragment) OS=Lottia gigantea (Giant owl limpet) PE=4 SV=1	PREDICTED: cGMP-gated cation channel alpha-1-like [Saccoglossus kowalevskii]	0	308/599(51.42)	593	Lottia gigantea hypothetical protein partial mRNA	6e-146	689/944(72.99)	527
EVM0018621.1	Cellular Component: nucleus (GO:0005634);;	K03144|7.11107e-90|lgi:LOTGIDRAFT_219068|hypothetical protein; K03144 transcription initiation factor TFIIH subunit 4 (A)	[KL]	--	Transcription factor Tfb2	General transcription factor IIH subunit 4 GN=gtf2h4 OS=Dictyostelium discoideum (Slime mold) PE=3 SV=1	Uncharacterized protein {ECO:0000313|EMBL:ESO88547.1} OS=Lottia gigantea (Giant owl limpet) PE=4 SV=1	hypothetical protein LOTGIDRAFT_219068 [Lottia gigantea]	1.10018e-89	131/194(67.53)	279	PREDICTED: Aplysia californica general transcription factor IIH subunit 4-like (LOC101850394), mRNA	2e-30	239/344(69.48)	141
EVM0015600.1	--	--	--	--	--	--	--	--	--	--	--	Salpingoeca sp. ATCC 50818 hypothetical protein (PTSG_09671) mRNA, complete cds	8e-07	71/92(77.17)	66.2
EVM0015781.1	--	--	--	--	--	--	Uncharacterized protein {ECO:0000313|EMBL:EKC30966.1} OS=Crassostrea gigas (Pacific oyster) PE=4 SV=1	hypothetical protein CGI_10019766 [Crassostrea gigas]	3.51965e-172	305/774(39.41)	536	--	--	--	--
EVM0014869.1	--	--	[R]	General function prediction only	Integrase core domain	Uncharacterized protein K02A2.6 GN=K02A2.6 OS=Caenorhabditis elegans PE=3 SV=1	Uncharacterized protein {ECO:0000313|EnsemblMetazoa:SPU_012492-tr} OS=Strongylocentrotus purpuratus (Purple sea urchin) PE=4 SV=1	PREDICTED: uncharacterized protein K02A2.6-like [Saccoglossus kowalevskii]	3.41233e-87	155/381(40.68)	279	Crassostrea gigas clone CG_Ba177C12, complete sequence	2e-15	278/427(65.11)	93.3
EVM0022236.1	--	--	--	--	--	Dynein heavy chain-like protein PF11_0240 {ECO:0000250|UniProtKB:Q14204, ECO:0000303|PubMed:17653272} GN=PF11_0240 OS=Plasmodium falciparum (isolate 3D7) PE=3 SV=1	Uncharacterized protein {ECO:0000313|EMBL:EKC19661.1} OS=Crassostrea gigas (Pacific oyster) PE=4 SV=1	hypothetical protein CGI_10008045 [Crassostrea gigas]	2.57975e-41	79/164(48.17)	166	Plasmodium berghei ANKA genome assembly PBANKA01 ,chromosome : 3	4e-07	71/94(75.53)	66.2
EVM0006927.1	--	K17919|7.65259e-101|lgi:LOTGIDRAFT_234986|hypothetical protein; K17919 sorting nexin-4 (A)	[U]	Intracellular trafficking, secretion, and vesicular transport	PX domain	Sorting nexin lst-4 {ECO:0000250|UniProtKB:Q8WV41} OS=Caenorhabditis elegans PE=1 SV=1	Sorting nexin-4 {ECO:0000313|EMBL:EKC33010.1} OS=Crassostrea gigas (Pacific oyster) PE=4 SV=1	Sorting nexin-4 [Crassostrea gigas]	2.18418e-101	150/216(69.44)	309	Lottia gigantea hypothetical protein partial mRNA	3e-66	305/412(74.03)	260
EVM0011147.1	Biological Process: cellular process (GO:0009987);; Molecular Function: hydrolase activity (GO:0016787);;	--	--	--	Caspase recruitment domain	--	Uncharacterized protein {ECO:0000313|EMBL:ESO82405.1} OS=Lottia gigantea (Giant owl limpet) PE=4 SV=1	hypothetical protein LOTGIDRAFT_237010 [Lottia gigantea]	4.37743e-70	128/288(44.44)	250	--	--	--	--
EVM0013273.1	--	--	[S]	Function unknown	Glycosyltransferase family 92	UPF0392 protein F13G3.3 GN=F13G3.3 OS=Caenorhabditis elegans PE=3 SV=2	Uncharacterized protein {ECO:0000313|EMBL:ESO82683.1} OS=Lottia gigantea (Giant owl limpet) PE=4 SV=1	hypothetical protein LOTGIDRAFT_155701 [Lottia gigantea]	9.44037e-78	148/386(38.34)	256	--	--	--	--
EVM0007639.1	--	K16808|9.5933e-18|ecb:100052884|NUMA1; nuclear mitotic apparatus protein 1; K16808 nuclear mitotic apparatus protein 1 (A)	--	--	--	--	Nuclear mitotic apparatus protein 1 {ECO:0000313|EMBL:EKC38013.1} OS=Crassostrea gigas (Pacific oyster) PE=4 SV=1	Nuclear mitotic apparatus protein 1 [Crassostrea gigas]	1.88178e-87	291/856(34.00)	315	--	--	--	--
EVM0002983.1	--	--	--	--	Caspase recruitment domain	--	Uncharacterized protein {ECO:0000313|EMBL:EKC34552.1} OS=Crassostrea gigas (Pacific oyster) PE=4 SV=1	hypothetical protein CGI_10021115 [Crassostrea gigas]	9.90035e-77	146/269(54.28)	256	--	--	--	--
EVM0015171.1	--	--	--	--	Leucine Rich repeats (2 copies)	Uncharacterized F-box/LRR-repeat protein C02F5.7 GN=C02F5.7 OS=Caenorhabditis elegans PE=3 SV=3	Putative uncharacterized protein {ECO:0000313|EMBL:EEN48384.1} OS=Branchiostoma floridae (Florida lancelet) PE=4 SV=1	PREDICTED: dentin sialophosphoprotein-like [Saccoglossus kowalevskii]	2.8339e-62	116/204(56.86)	221	--	--	--	--
EVM0018973.1	--	--	--	--	Death domain	--	Uncharacterized protein {ECO:0000313|EMBL:EKC33465.1} OS=Crassostrea gigas (Pacific oyster) PE=4 SV=1	hypothetical protein CGI_10015254 [Crassostrea gigas]	1.51811e-106	157/308(50.97)	324	Lottia gigantea hypothetical protein partial mRNA	8e-07	145/209(69.38)	64.4
EVM0008516.1	--	--	--	--	Fibronectin type III domain	--	--	--	--	--	--	--	--	--	--
EVM0017159.1	--	--	[S]	Function unknown	Otopetrin	--	Otopetrin-1 {ECO:0000313|EMBL:EKC23197.1} OS=Crassostrea gigas (Pacific oyster) PE=4 SV=1	Otopetrin-1 [Crassostrea gigas]	0	443/638(69.44)	874	Lottia gigantea hypothetical protein partial mRNA	2e-35	216/301(71.76)	159
EVM0001113.1	--	--	[K]	Transcription	RNA recognition motif (a.k.a. RRM, RBD, or RNP domain)	--	Tudor domain-containing protein 5 {ECO:0000313|EMBL:EKC41082.1} OS=Crassostrea gigas (Pacific oyster) PE=4 SV=1	Tudor domain-containing protein 5 [Crassostrea gigas]	1.07635e-67	146/385(37.92)	248	Drosophila erecta GG18108 (Dere\GG18108), mRNA	2e-07	46/52(88.46)	68
EVM0004374.1	--	K04437|0|lgi:LOTGIDRAFT_158607|hypothetical protein; K04437 filamin (A)	[Z]	Cytoskeleton	Filamin/ABP280 repeat	Filamin-A GN=cher OS=Drosophila melanogaster (Fruit fly) PE=1 SV=2	Filamin-C {ECO:0000313|EMBL:EKC28512.1} OS=Crassostrea gigas (Pacific oyster) PE=4 SV=1	Filamin-C [Crassostrea gigas]	0	1517/2649(57.27)	2783	Lottia gigantea hypothetical protein partial mRNA	0	1614/2220(72.70)	1234
EVM0023548.1	Molecular Function: nucleic acid binding (GO:0003676);; Molecular Function: metal ion binding (GO:0046872);;	--	[R]	General function prediction only	Zinc finger, C2H2 type	Krueppel homolog 1 GN=Kr-h1 OS=Drosophila melanogaster (Fruit fly) PE=2 SV=2	Fez family zinc finger protein 1 {ECO:0000313|EMBL:EKC32557.1} OS=Crassostrea gigas (Pacific oyster) PE=4 SV=1	Fez family zinc finger protein 1 [Crassostrea gigas]	9.76697e-163	265/511(51.86)	483	Saccoglossus kowalevskii FEZ family zinc finger protein (fezf), mRNA >gi|196475486|gb|EU915506.1| Saccoglossus kowalevskii FEZ family zinc finger protein mRNA, complete cds	2e-118	400/506(79.05)	435
EVM0019459.1	Molecular Function: protein kinase activity (GO:0004672);;	K08811|7.49047e-86|pss:102457750|testis-specific serine/threonine-protein kinase 2-like; K08811 testis-specific serine kinase [EC:2.7.11.1] (A)	[T]	Signal transduction mechanisms	Protein kinase domain	Serine/threonine-protein kinase par-1 {ECO:0000250|UniProtKB:Q9TW45, ECO:0000312|EMBL:CAP25402.1} GN=par-1 OS=Caenorhabditis briggsae PE=3 SV=1	Testis-specific serine/threonine-protein kinase 1 {ECO:0000313|EMBL:EKC32058.1} OS=Crassostrea gigas (Pacific oyster) PE=4 SV=1	Testis-specific serine/threonine-protein kinase 1 [Crassostrea gigas]	3.43392e-110	151/282(53.55)	329	Lottia gigantea hypothetical protein partial mRNA	4e-09	98/137(71.53)	71.6
EVM0017693.1	--	--	--	--	ERK and JNK pathways, inhibitor	--	Putative uncharacterized protein {ECO:0000313|EMBL:EDV20531.1} OS=Trichoplax adhaerens (Trichoplax reptans) PE=4 SV=1	PREDICTED: coiled-coil domain-containing protein 134-like [Aplysia californica]	9.69169e-50	79/152(51.97)	167	PREDICTED: Aplysia californica coiled-coil domain-containing protein 134-like (LOC101863182), mRNA	5e-11	207/314(65.92)	77
EVM0023535.1	--	--	[T]	Signal transduction mechanisms	EGF-like domain	Processed neurogenic locus Notch protein (Precursor) GN=N OS=Drosophila melanogaster (Fruit fly) PE=1 SV=3	Neurogenic locus notch-like protein 1 {ECO:0000313|EMBL:EKC31434.1} OS=Crassostrea gigas (Pacific oyster) PE=4 SV=1	Neurogenic locus notch-like protein 1 [Crassostrea gigas]	0	621/1461(42.51)	1081	PREDICTED: Saccoglossus kowalevskii neurogenic locus Notch protein-like (LOC100366518), mRNA	6e-16	104/138(75.36)	96.9
EVM0021834.1	--	K11703|0|lgi:LOTGIDRAFT_231876|hypothetical protein; K11703 collagen beta-1,O-galactosyltransferase [EC:2.4.1.50] (A)	[O]	Posttranslational modification, protein turnover, chaperones	Glycosyltransferase family 25 (LPS biosynthesis protein)	Glycosyltransferase 25 family member (Precursor) GN=AAEL003481 OS=Aedes aegypti (Yellowfever mosquito) PE=3 SV=1	Uncharacterized protein {ECO:0000313|EMBL:ESO96194.1} OS=Lottia gigantea (Giant owl limpet) PE=4 SV=1	hypothetical protein LOTGIDRAFT_231876 [Lottia gigantea]	0	306/568(53.87)	612	Lottia gigantea hypothetical protein mRNA	7e-67	526/769(68.40)	264
EVM0012273.1	--	--	[R]	General function prediction only	Hypoxia induced protein conserved region	--	Uncharacterized protein {ECO:0000313|EMBL:ELT95581.1, ECO:0000313|EnsemblMetazoa:CapteP174895} OS=Capitella teleta (Polychaete worm) PE=4 SV=1	hypothetical protein CAPTEDRAFT_174895 [Capitella teleta]	1.33455e-09	25/60(41.67)	57	--	--	--	--
EVM0003567.1	--	--	--	--	--	--	Uncharacterized protein {ECO:0000313|EMBL:ESO84828.1} OS=Lottia gigantea (Giant owl limpet) PE=4 SV=1	hypothetical protein LOTGIDRAFT_168316 [Lottia gigantea]	2.9443e-120	190/439(43.28)	372	--	--	--	--
EVM0011953.1	--	--	--	--	Domain of unknown function (DUF4573)	--	Predicted protein {ECO:0000313|EMBL:EDO44134.1} (Fragment) OS=Nematostella vectensis (Starlet sea anemone) PE=4 SV=1	predicted protein [Nematostella vectensis]	4.51102e-24	117/272(43.01)	107	Ascaris lumbricoides genome assembly A_lumbricoides_Ecuador_v1_5_4 ,scaffold ALUE_scaffold0001549	1e-17	223/329(67.78)	100
EVM0022520.1	--	--	--	--	--	--	Uncharacterized protein {ECO:0000313|EMBL:ELU16481.1, ECO:0000313|EnsemblMetazoa:CapteP216921} OS=Capitella teleta (Polychaete worm) PE=4 SV=1	hypothetical protein CAPTEDRAFT_216921 [Capitella teleta]	1.22567e-11	42/114(36.84)	69	--	--	--	--
EVM0002755.1	Molecular Function: peptidase activity (GO:0008233);;	--	--	--	Sperm-tail PG-rich repeat	--	Outer dense fiber protein 3 {ECO:0000313|EMBL:EKC37172.1} OS=Crassostrea gigas (Pacific oyster) PE=4 SV=1	Outer dense fiber protein 3 [Crassostrea gigas]	4.56174e-113	166/244(68.03)	334	Lottia gigantea hypothetical protein partial mRNA	9e-68	488/707(69.02)	266
EVM0021796.1	Molecular Function: carboxylic ester hydrolase activity (GO:0052689);;	--	[R]	General function prediction only	Carboxylesterase family	Neurotactin GN=Nrt OS=Drosophila melanogaster (Fruit fly) PE=1 SV=3	Acetylcholinesterase {ECO:0000313|EMBL:BAI66654.1} OS=Hydra vulgaris (Hydra) PE=2 SV=1	PREDICTED: neurotactin-like [Saccoglossus kowalevskii]	4.46555e-171	254/529(48.02)	506	PREDICTED: Saccoglossus kowalevskii neurotactin-like (LOC100368957), mRNA	5e-24	201/290(69.31)	122
EVM0009403.1	--	K06278|5.50808e-56|lgi:LOTGIDRAFT_223355|hypothetical protein; K06278 caveolin 1 (A)	--	--	Caveolin	Caveolin-1 GN=cav-1 OS=Caenorhabditis elegans PE=2 SV=1	Caveolin {ECO:0000256|RuleBase:RU000680} OS=Crassostrea gigas (Pacific oyster) PE=3 SV=1	Caveolin-1 [Crassostrea gigas]	6.21966e-62	91/124(73.39)	194	Lottia gigantea hypothetical protein mRNA	2e-34	255/366(69.67)	154
EVM0016402.1	Molecular Function: transferase activity (GO:0016740);;	K05410|3.83226e-112|pss:102457979|TBK1; TANK-binding kinase 1; K05410 TANK-binding kinase 1 [EC:2.7.11.10] (A)	[T]	Signal transduction mechanisms	Protein kinase domain	Serine/threonine-protein kinase cst-1 18kDa subunit GN=cst-1 OS=Caenorhabditis briggsae PE=3 SV=2	Inhibitor of nuclear factor kappa-B kinase subunit epsilon {ECO:0000313|EMBL:EKC36402.1} OS=Crassostrea gigas (Pacific oyster) PE=3 SV=1	Inhibitor of nuclear factor kappa-B kinase subunit epsilon [Crassostrea gigas]	9.12532e-169	288/748(38.50)	512	Lottia gigantea hypothetical protein partial mRNA	3e-10	77/100(77.00)	77
EVM0005436.1	Molecular Function: ATP binding (GO:0005524);; Biological Process: mismatch repair (GO:0006298);; Molecular Function: mismatched DNA binding (GO:0030983);; Cellular Component: MutSalpha complex (GO:0032301);; Cellular Component: MutSbeta complex (GO:0032302);;	K08735|0|lgi:LOTGIDRAFT_195636|hypothetical protein; K08735 DNA mismatch repair protein MSH2 (A)	[L]	Replication, recombination and repair	MutS domain V	DNA mismatch repair protein spellchecker 1 GN=spel1 OS=Drosophila melanogaster (Fruit fly) PE=3 SV=4	Uncharacterized protein {ECO:0000313|EMBL:ESO85742.1} OS=Lottia gigantea (Giant owl limpet) PE=3 SV=1	hypothetical protein LOTGIDRAFT_195636 [Lottia gigantea]	0	686/929(73.84)	1414	Lottia gigantea hypothetical protein partial mRNA	0	2046/2793(73.25)	1635
EVM0017618.1	Biological Process: single-organism cellular process (GO:0044763);; Biological Process: single-organism developmental process (GO:0044767);; Biological Process: animal organ development (GO:0048513);;	--	[R]	General function prediction only	Immunoglobulin I-set domain	Protein turtle GN=tutl OS=Drosophila melanogaster (Fruit fly) PE=1 SV=2	Pregnancy-specific beta-1-glycoprotein 2 {ECO:0000313|EMBL:EKC32402.1} OS=Crassostrea gigas (Pacific oyster) PE=4 SV=1	cell adhesion molecule-like protein 2 [Littorina littorea]	5.62397e-30	147/596(24.66)	133	--	--	--	--
EVM0013354.1	Molecular Function: ATP binding (GO:0005524);; Molecular Function: nucleoside-triphosphatase activity (GO:0017111);;	K17681|0|lgi:LOTGIDRAFT_72085|hypothetical protein; K17681 ATPase family AAA domain-containing protein 3A/B (A)	[O]	Posttranslational modification, protein turnover, chaperones	Domain of unknown function (DUF3523)	ATPase family AAA domain-containing protein 3 GN=atad-3 OS=Caenorhabditis elegans PE=3 SV=2	ATPase family AAA domain-containing protein 3 {ECO:0000313|EMBL:EKC35898.1} OS=Crassostrea gigas (Pacific oyster) PE=4 SV=1	ATPase family AAA domain-containing protein 3 [Crassostrea gigas]	0	432/598(72.24)	868	Lottia gigantea hypothetical protein partial mRNA	0	1134/1498(75.70)	1047
EVM0023555.1	--	K10684|7.58639e-157|lgi:LOTGIDRAFT_182121|hypothetical protein; K10684 ubiquitin-like 1-activating enzyme E1 A [EC:6.3.2.19] (A)	[O]	Posttranslational modification, protein turnover, chaperones	ThiF family	SUMO-activating enzyme subunit 1 GN=sae1 OS=Dictyostelium discoideum (Slime mold) PE=3 SV=1	Uncharacterized protein {ECO:0000313|EMBL:ESO93718.1} OS=Lottia gigantea (Giant owl limpet) PE=4 SV=1	hypothetical protein LOTGIDRAFT_182121 [Lottia gigantea]	1.17372e-156	212/341(62.17)	452	Lottia gigantea hypothetical protein mRNA	2e-91	705/1038(67.92)	345
EVM0001516.1	--	--	[R]	General function prediction only	7 transmembrane receptor (rhodopsin family)	Neuropeptide Y receptor GN=RYa-R OS=Drosophila melanogaster (Fruit fly) PE=2 SV=2	Growth hormone secretagogue receptor type 1 {ECO:0000313|EMBL:EKC19211.1} OS=Crassostrea gigas (Pacific oyster) PE=3 SV=1	Growth hormone secretagogue receptor type 1 [Crassostrea gigas]	6.92745e-104	165/336(49.11)	323	--	--	--	--
EVM0020025.1	--	--	--	--	--	--	HSPB1-associated protein 1 {ECO:0000313|EMBL:EKC31176.1} OS=Crassostrea gigas (Pacific oyster) PE=4 SV=1	HSPB1-associated protein 1 [Crassostrea gigas]	2.06394e-06	25/53(47.17)	53	--	--	--	--
EVM0019499.1	--	K15290|6.42684e-108|lgi:LOTGIDRAFT_249366|Syt47; synaptotagmin 47; K15290 synaptotagmin-1 (A)	[TU]	--	C2 domain	Synaptotagmin-1 GN=SYT1 OS=Aplysia californica (California sea hare) PE=1 SV=2	Synaptotagmin 47 {ECO:0000313|EMBL:ESO90569.1} OS=Lottia gigantea (Giant owl limpet) PE=4 SV=1	synaptotagmin 47 [Lottia gigantea]	9.9432e-108	174/421(41.33)	333	--	--	--	--
EVM0001718.1	--	--	--	--	Thyroglobulin type-1 repeat	Equistatin OS=Actinia equina (Beadlet anemone) PE=1 SV=1	Uncharacterized protein {ECO:0000313|EMBL:ESO99685.1} OS=Lottia gigantea (Giant owl limpet) PE=4 SV=1	hypothetical protein LOTGIDRAFT_238761 [Lottia gigantea]	3.07406e-42	93/236(39.41)	151	--	--	--	--
EVM0006097.1	--	K16913|9.90029e-53|lgi:LOTGIDRAFT_232958|hypothetical protein; K16913 proline-, glutamic acid- and leucine-rich protein 1 (A)	--	--	NUC202 domain	--	Uncharacterized protein {ECO:0000313|EMBL:ESO92884.1} OS=Lottia gigantea (Giant owl limpet) PE=4 SV=1	hypothetical protein LOTGIDRAFT_232958 [Lottia gigantea]	1.53171e-52	98/244(40.16)	196	--	--	--	--
EVM0009082.1	--	K14613|1.50699e-32|lgi:LOTGIDRAFT_115777|hypothetical protein; K14613 MFS transporter, PCFT/HCP family, solute carrier family 46 (folate transporter), member 1/3 (A)	[R]	General function prediction only	Major Facilitator Superfamily	--	Proton-coupled folate transporter {ECO:0000313|EMBL:EKC19916.1} OS=Crassostrea gigas (Pacific oyster) PE=4 SV=1	Proton-coupled folate transporter [Crassostrea gigas]	6.43415e-41	104/327(31.80)	157	--	--	--	--
EVM0023438.1	--	K06580|5.56425e-139|lgi:LOTGIDRAFT_111301|hypothetical protein; K06580 ammonium transporter Rh (A)	[UR]	--	Ammonium Transporter Family	Rhesus-like glycoprotein B GN=rhgB OS=Dictyostelium discoideum (Slime mold) PE=2 SV=1	Rh-related protein {ECO:0000313|EMBL:BAJ10273.1} OS=Branchiostoma floridae (Florida lancelet) PE=2 SV=1	Rh-related protein [Branchiostoma floridae]	3.90509e-145	213/404(52.72)	432	Lottia gigantea hypothetical protein partial mRNA	6e-60	440/645(68.22)	241
EVM0011836.1	Molecular Function: metal ion binding (GO:0046872);;	--	[T]	Signal transduction mechanisms	EF-hand domain pair	Calcium-binding protein NCSA GN=ncsA OS=Dictyostelium discoideum (Slime mold) PE=1 SV=2	Amphicalbin {ECO:0000313|EMBL:ABP06309.1} OS=Branchiostoma belcheri tsingtauense PE=2 SV=1	amphicalbin [Branchiostoma belcheri tsingtauense]	5.28048e-70	105/202(51.98)	221	PREDICTED: Saccoglossus kowalevskii EF-hand calcium-binding domain-containing protein 1-like (LOC100366575), mRNA	5e-26	214/310(69.03)	127
EVM0022878.1	Molecular Function: peptidase activity (GO:0008233);;	K02186|2.52121e-57|tup:102498970|CASP2, Caspase-2; caspase 2, apoptosis-related cysteine peptidase; K02186 caspase 2 [EC:3.4.22.55] (A)	[D]	Cell cycle control, cell division, chromosome partitioning	Caspase domain	Cell death protein 3 subunit 2 (Precursor) GN=ced-3 OS=Caenorhabditis remanei (Caenorhabditis vulgaris) PE=3 SV=1	Caspase {ECO:0000256|PIRNR:PIRNR038001} OS=Crassostrea gigas (Pacific oyster) PE=2 SV=1	caspase-2 [Crassostrea gigas]	4.44659e-125	199/429(46.39)	378	--	--	--	--
EVM0007699.1	--	--	[TZ]	--	LIM domain	PDZ and LIM domain protein Zasp GN=CG30084 OS=Drosophila melanogaster (Fruit fly) PE=1 SV=2	PDZ and LIM domain protein 5 {ECO:0000313|EMBL:EKC26352.1} OS=Crassostrea gigas (Pacific oyster) PE=4 SV=1	PDZ and LIM domain protein 5 [Crassostrea gigas]	2.89522e-175	299/619(48.30)	516	Lottia gigantea hypothetical protein partial mRNA	4e-70	369/508(72.64)	275
EVM0000749.1	Biological Process: cellular protein modification process (GO:0006464);; Biological Process: response to stress (GO:0006950);; Biological Process: signal transduction (GO:0007165);; Biological Process: regulation of response to stimulus (GO:0048583);;	K03174|3.73046e-123|bfo:BRAFLDRAFT_237984|hypothetical protein; K03174 TNF receptor-associated factor 3 (A)	[T]	Signal transduction mechanisms	MATH domain	--	Tumor necrosis factor receptor-associated factor 3 {ECO:0000313|EMBL:AFL03408.1} OS=Pinctada fucata (Pearl oyster) PE=2 SV=1	tumor necrosis factor receptor-associated factor 3 [Pinctada fucata]	4.11346e-175	267/494(54.05)	530	Mytilus galloprovincialis TNF receptor-associated factor 3 mRNA, complete cds	1e-97	404/535(75.51)	367
EVM0004266.1	Molecular Function: transcription factor activity, sequence-specific DNA binding (GO:0003700);; Cellular Component: nucleus (GO:0005634);; Biological Process: regulation of transcription, DNA-templated (GO:0006355);; Molecular Function: sequence-specific DNA binding (GO:0043565);;	K09048|1.37004e-68|spu:583063|cyclic AMP-responsive element-binding protein 3-like protein 2-like; K09048 cyclic AMP-responsive element-binding protein 3 (A)	[K]	Transcription	bZIP transcription factor	Cyclic AMP response element-binding protein A GN=CrebA OS=Drosophila melanogaster (Fruit fly) PE=1 SV=2	Cyclic AMP-responsive element-binding protein 3-like protein 2 {ECO:0000313|EMBL:EKC41829.1} OS=Crassostrea gigas (Pacific oyster) PE=4 SV=1	Cyclic AMP-responsive element-binding protein 3-like protein 2 [Crassostrea gigas]	0	360/610(59.02)	540	Lottia gigantea hypothetical protein partial mRNA	2e-74	294/386(76.17)	289
EVM0011748.1	Molecular Function: binding (GO:0005488);;	--	--	--	YqaJ-like viral recombinase domain	--	Putative uncharacterized protein {ECO:0000313|EMBL:AEO32599.1} (Fragment) OS=Amblyomma maculatum (Gulf Coast tick) PE=2 SV=1	PREDICTED: hypothetical protein LOC100636052 [Amphimedon queenslandica]	6.84939e-39	119/418(28.47)	154	--	--	--	--
EVM0016444.1	--	--	--	--	rRNA processing	--	Thyroid transcription factor 1-associated protein 26 {ECO:0000313|EMBL:EKC34244.1} OS=Crassostrea gigas (Pacific oyster) PE=4 SV=1	Thyroid transcription factor 1-associated protein 26 [Crassostrea gigas]	9.84388e-30	72/161(44.72)	114	Crassostrea gigas clone CG_Ba96P24, complete sequence	1e-06	54/67(80.60)	62.6
EVM0020873.1	--	--	--	--	Serpentine type 7TM GPCR chemoreceptor Srw	FMRFamide receptor OS=Drosophila melanogaster (Fruit fly) PE=2 SV=1	FMRFamide receptor {ECO:0000313|EMBL:EKC31595.1} OS=Crassostrea gigas (Pacific oyster) PE=4 SV=1	FMRFamide receptor [Crassostrea gigas]	8.21571e-153	225/395(56.96)	447	Lottia gigantea hypothetical protein partial mRNA	2e-21	248/369(67.21)	113
EVM0011771.1	--	--	[O]	Posttranslational modification, protein turnover, chaperones	Two component regulator propeller	--	Tripartite motif-containing protein 2 {ECO:0000313|EMBL:EKC32658.1} OS=Crassostrea gigas (Pacific oyster) PE=4 SV=1	Tripartite motif-containing protein 2 [Crassostrea gigas]	6.10761e-32	79/242(32.64)	133	--	--	--	--
EVM0011036.1	Molecular Function: transferase activity (GO:0016740);;	--	[Q]	Secondary metabolites biosynthesis, transport and catabolism	O-methyltransferase	Probable caffeoyl-CoA O-methyltransferase 3 GN=omt1 OS=Dictyostelium discoideum (Slime mold) PE=2 SV=1	O-methyltransferase mdmC {ECO:0000313|EMBL:EKC21363.1} OS=Crassostrea gigas (Pacific oyster) PE=4 SV=1	O-methyltransferase mdmC [Crassostrea gigas]	2.23502e-26	51/110(46.36)	107	--	--	--	--
EVM0006646.1	--	--	[S]	Function unknown	AhpC/TSA antioxidant enzyme	--	Putative uncharacterized protein {ECO:0000313|EMBL:EEN51898.1} OS=Branchiostoma floridae (Florida lancelet) PE=4 SV=1	PREDICTED: LOW QUALITY PROTEIN: redox-regulatory protein FAM213A-like [Aplysia californica]	9.22651e-51	79/135(58.52)	170	Strongyloides stercoralis genome assembly S_stercoralis_PV0001 ,scaffold SSTP_scaffold0000013	6e-16	84/106(79.25)	93.3
EVM0001635.1	--	--	--	--	--	--	Uncharacterized protein {ECO:0000313|EMBL:ESO99466.1} OS=Lottia gigantea (Giant owl limpet) PE=4 SV=1	hypothetical protein LOTGIDRAFT_231086 [Lottia gigantea]	3.89888e-39	79/170(46.47)	157	Dictyostelium purpureum hypothetical protein, mRNA	1e-07	86/116(74.14)	68
EVM0001310.1	--	K02599|0|lgi:LOTGIDRAFT_234614|hypothetical protein; K02599 Notch (A)	[T]	Signal transduction mechanisms	EGF-like domain	Fibropellin-1 (Precursor) GN=EGF1 OS=Strongylocentrotus purpuratus (Purple sea urchin) PE=1 SV=2	Uncharacterized protein {ECO:0000313|EMBL:ESO88284.1} OS=Lottia gigantea (Giant owl limpet) PE=4 SV=1	hypothetical protein LOTGIDRAFT_234614 [Lottia gigantea]	0	392/911(43.03)	703	Anadara trapezia globin gene, complete cds	5e-29	110/129(85.27)	140
EVM0023750.1	--	--	--	--	Insulin/IGF/Relaxin family	Molluscan insulin-related peptide 3 A chain (Precursor) OS=Lymnaea stagnalis (Great pond snail) PE=1 SV=2	Ubs_11 putative toxin {ECO:0000313|EMBL:JAC94846.1} OS=Unedogemmula bisaya PE=4 SV=1	insulin 1 precursor [Conus imperialis]	5.32643e-13	46/137(33.58)	68	--	--	--	--
EVM0009225.1	--	--	[O]	Posttranslational modification, protein turnover, chaperones	Hsp70 protein	Heat shock protein 70 OS=Ceratitis capitata (Mediterranean fruit fly) PE=2 SV=1	Heat shock 70 kDa protein 12A {ECO:0000313|EMBL:EKC42121.1} OS=Crassostrea gigas (Pacific oyster) PE=4 SV=1	Heat shock 70 kDa protein 12A [Crassostrea gigas]	0	276/577(47.83)	589	Ostrea edulis clone M13F.079 heat shock 70 KDa protein 12A mRNA, partial cds	3e-08	95/133(71.43)	69.8
EVM0014296.1	--	--	[T]	Signal transduction mechanisms	Leucine Rich repeats (2 copies)	Protein tilB homolog GN=lrrc6 OS=Trypanosoma brucei brucei PE=3 SV=1	Leucine-rich repeat-containing protein 61 {ECO:0000313|EMBL:EKC20107.1} OS=Crassostrea gigas (Pacific oyster) PE=4 SV=1	Leucine-rich repeat-containing protein 61 [Crassostrea gigas]	5.41556e-97	146/231(63.20)	293	PREDICTED: Aplysia californica leucine-rich repeat-containing protein 61-like (LOC101845981), mRNA	4e-09	89/122(72.95)	71.6
EVM0013805.1	Molecular Function: RNA polymerase II transcription cofactor activity (GO:0001104);; Biological Process: regulation of transcription from RNA polymerase II promoter (GO:0006357);; Cellular Component: mediator complex (GO:0016592);;	K15151|2.85523e-68|lgi:LOTGIDRAFT_233490|hypothetical protein; K15151 mediator of RNA polymerase II transcription subunit 10 (A)	[K]	Transcription	Transcription factor subunit Med10 of Mediator complex	Mediator of RNA polymerase II transcription subunit 10 GN=MED10 OS=Anopheles gambiae (African malaria mosquito) PE=3 SV=2	Mediator of RNA polymerase II transcription subunit 10 {ECO:0000313|EMBL:EKC26203.1} OS=Crassostrea gigas (Pacific oyster) PE=4 SV=1	Mediator of RNA polymerase II transcription subunit 10 [Crassostrea gigas]	2.15008e-80	114/137(83.21)	242	Lottia gigantea hypothetical protein mRNA	8e-65	290/389(74.55)	255
EVM0019453.1	--	--	[T]	Signal transduction mechanisms	RUN domain	--	RUN domain-containing protein 1 {ECO:0000313|EMBL:EKC30909.1} OS=Crassostrea gigas (Pacific oyster) PE=4 SV=1	RUN domain-containing protein 1 [Crassostrea gigas]	0	409/572(71.50)	839	Lottia gigantea hypothetical protein partial mRNA	1e-134	1073/1604(66.90)	489
EVM0022132.1	Biological Process: axonogenesis (GO:0007409);; Molecular Function: hydrolase activity (GO:0016787);;	K06252|9.22061e-13|bfo:BRAFLDRAFT_124749|hypothetical protein; K06252 tenascin (A)	[T]	Signal transduction mechanisms	Fibronectin type III domain	Tyrosine-protein phosphatase Lar (Precursor) GN=Lar OS=Drosophila melanogaster (Fruit fly) PE=1 SV=2	Receptor-type tyrosine-protein phosphatase O {ECO:0000313|EMBL:EKC21145.1} OS=Crassostrea gigas (Pacific oyster) PE=4 SV=1	Receptor-type tyrosine-protein phosphatase O [Crassostrea gigas]	1.78621e-13	58/196(29.59)	78	--	--	--	--
EVM0005107.1	--	--	[S]	Function unknown	Uncharacterized protein family UPF0029	Protein IMPACT homolog GN=Y52B11A.2 OS=Caenorhabditis elegans PE=3 SV=1	IMPACT-like protein {ECO:0000313|EMBL:EKC35672.1} OS=Crassostrea gigas (Pacific oyster) PE=4 SV=1	IMPACT-like protein [Crassostrea gigas]	7.57061e-64	123/378(32.54)	216	--	--	--	--
EVM0014563.1	--	--	--	--	CECR6/TMEM121 family	--	Cat eye syndrome critical region protein 6-like protein {ECO:0000313|EMBL:EKC39455.1} OS=Crassostrea gigas (Pacific oyster) PE=4 SV=1	Cat eye syndrome critical region protein 6-like protein [Crassostrea gigas]	2.33504e-134	190/301(63.12)	395	Lottia gigantea hypothetical protein partial mRNA	5e-09	135/197(68.53)	71.6
EVM0010092.1	Molecular Function: voltage-gated potassium channel activity (GO:0005249);; Cellular Component: cytoplasm (GO:0005737);; Biological Process: potassium ion transport (GO:0006813);; Cellular Component: integral component of membrane (GO:0016021);; Biological Process: transmembrane transport (GO:0055085);;	K04883|3.51718e-174|bfo:BRAFLDRAFT_67317|hypothetical protein; K04883 potassium voltage-gated channel Shaker-related subfamily A, beta member 2 (A)	[C]	Energy production and conversion	Aldo/keto reductase family	Aldo-keto reductase (Fragment) OS=Babesia bovis PE=2 SV=1	Voltage-gated potassium channel subunit beta-2 {ECO:0000313|EMBL:EKC31984.1} OS=Crassostrea gigas (Pacific oyster) PE=4 SV=1	Voltage-gated potassium channel subunit beta-2 [Crassostrea gigas]	0	257/353(72.80)	533	Tegillarca granosa clone Tg_isotig12309 microsatellite sequence	0	429/461(93.06)	688
EVM0007600.1	--	--	--	--	PHD-finger	--	Uncharacterized protein {ECO:0000313|EnsemblMetazoa:SPU_023267-tr} OS=Strongylocentrotus purpuratus (Purple sea urchin) PE=4 SV=1	--	--	--	--	--	--	--	--
EVM0019200.1	--	--	--	--	--	--	Uncharacterized protein {ECO:0000313|EMBL:EKC39316.1} OS=Crassostrea gigas (Pacific oyster) PE=4 SV=1	hypothetical protein CGI_10024486 [Crassostrea gigas]	3.72783e-43	116/362(32.04)	167	--	--	--	--
EVM0020970.1	--	--	--	--	SH2 domain	Tyrosine-protein phosphatase corkscrew (Fragment) GN=csw OS=Drosophila virilis (Fruit fly) PE=3 SV=1	SH2 domain-containing protein 3C {ECO:0000313|EMBL:EKC25450.1} OS=Crassostrea gigas (Pacific oyster) PE=4 SV=1	SH2 domain-containing protein 3C [Crassostrea gigas]	0	482/909(53.03)	861	Lottia gigantea hypothetical protein partial mRNA	3e-29	494/762(64.83)	140
EVM0015614.1	--	K17102|3.19117e-41|lgi:LOTGIDRAFT_121767|hypothetical protein; K17102 ETS homologous factor (A)	[K]	Transcription	Ets-domain	Ecdysone-induced protein 74EF isoform B GN=Eip74EF OS=Drosophila melanogaster (Fruit fly) PE=2 SV=2	ETS-family transcription factor {ECO:0000313|EMBL:AAU11487.2} OS=Azumapecten farreri PE=2 SV=2	ETS-family transcription factor [Azumapecten farreri]	1.60661e-131	216/428(50.47)	394	Chlamys farreri ETS-family transcription factor mRNA, complete cds	3e-51	240/319(75.24)	212
EVM0024045.1	--	--	--	--	hAT family C-terminal dimerisation region	--	Uncharacterized protein {ECO:0000313|EnsemblMetazoa:SPU_014452-tr} OS=Strongylocentrotus purpuratus (Purple sea urchin) PE=4 SV=1	predicted protein [Nematostella vectensis]	1.801e-78	189/644(29.35)	272	PREDICTED: Aplysia californica zinc finger BED domain-containing protein 5-like (LOC101856870), mRNA	3e-10	99/137(72.26)	77
EVM0019187.1	Molecular Function: peroxidase activity (GO:0004601);; Molecular Function: peroxiredoxin activity (GO:0051920);; Biological Process: oxidation-reduction process (GO:0055114);;	K11188|6.26157e-107|aqu:100631830|peroxiredoxin-6-like; K11188 peroxiredoxin 6, 1-Cys peroxiredoxin [EC:1.11.1.7 1.11.1.15 3.1.1.-] (A)	[O]	Posttranslational modification, protein turnover, chaperones	AhpC/TSA family	1-Cys peroxiredoxin OS=Dirofilaria immitis (Canine heartworm) PE=2 SV=1	Glutathione peroxidase {ECO:0000313|EMBL:ABB91779.1} OS=Hymeniacidon perlevis (Marine sponge) PE=2 SV=1	glutathione peroxidase [Hymeniacidon perlevis]	9.22535e-112	156/218(71.56)	328	Lottia gigantea hypothetical protein mRNA	5e-64	446/644(69.25)	253
EVM0017169.1	Biological Process: metabolic process (GO:0008152);;	K05543|2.92161e-175|lgi:LOTGIDRAFT_191598|hypothetical protein; K05543 tRNA-dihydrouridine synthase 2 [EC:1.3.1.91] (A)	[J]	Translation, ribosomal structure and biogenesis	Dihydrouridine synthase (Dus)	tRNA-dihydrouridine(47) synthase [NAD(P)(+)]-like GN=dus3l OS=Dictyostelium discoideum (Slime mold) PE=3 SV=1	tRNA-dihydrouridine synthase 2-like protein {ECO:0000313|EMBL:EKC31509.1} OS=Crassostrea gigas (Pacific oyster) PE=4 SV=1	tRNA-dihydrouridine synthase 2-like protein [Crassostrea gigas]	0	272/500(54.40)	529	Lottia gigantea hypothetical protein mRNA	8e-85	586/848(69.10)	324
EVM0006624.1	Biological Process: transport (GO:0006810);; Molecular Function: symporter activity (GO:0015293);; Cellular Component: membrane (GO:0016020);;	K05034|0|lgi:LOTGIDRAFT_113263|hypothetical protein; K05034 solute carrier family 6 (neurotransmitter transporter, GABA) member 1 (A)	[T]	Signal transduction mechanisms	Sodium:neurotransmitter symporter family	Sodium-dependent serotonin transporter GN=SerT OS=Drosophila melanogaster (Fruit fly) PE=2 SV=1	Transporter {ECO:0000256|RuleBase:RU003732} OS=Bathymodiolus septemdierum PE=2 SV=1	GABA transporter1 [Bathymodiolus septemdierum]	0	408/595(68.57)	836	Bathymodiolus septemdierum SLC6A1 mRNA for GABA transporter1, complete cds	0	1188/1713(69.35)	677
EVM0002229.1	--	--	[O]	Posttranslational modification, protein turnover, chaperones	B-box zinc finger	Protein wech GN=wech OS=Drosophila melanogaster (Fruit fly) PE=1 SV=2	Uncharacterized protein {ECO:0000313|EMBL:EKC19554.1} OS=Crassostrea gigas (Pacific oyster) PE=4 SV=1	hypothetical protein CGI_10008221 [Crassostrea gigas]	1.24591e-39	92/341(26.98)	156	--	--	--	--
EVM0005742.1	--	--	[R]	General function prediction only	7 transmembrane receptor (rhodopsin family)	FMRFamide receptor OS=Drosophila melanogaster (Fruit fly) PE=2 SV=1	Uncharacterized protein {ECO:0000313|EMBL:ESO93404.1} OS=Lottia gigantea (Giant owl limpet) PE=4 SV=1	hypothetical protein LOTGIDRAFT_161976 [Lottia gigantea]	5.85473e-58	120/322(37.27)	202	--	--	--	--
EVM0023331.1	--	K01578|3.47597e-163|lgi:LOTGIDRAFT_106236|hypothetical protein; K01578 malonyl-CoA decarboxylase [EC:4.1.1.9] (A)	[G]	Carbohydrate transport and metabolism	Malonyl-CoA decarboxylase (MCD)	--	Malonyl-CoA decarboxylase, mitochondrial {ECO:0000313|EMBL:EKC18395.1} OS=Crassostrea gigas (Pacific oyster) PE=4 SV=1	Malonyl-CoA decarboxylase, mitochondrial [Crassostrea gigas]	0	288/462(62.34)	573	Lottia gigantea hypothetical protein partial mRNA	6e-61	515/755(68.21)	244
EVM0012778.1	Molecular Function: peptidase activity (GO:0008233);;	K01365|1.84926e-149|lgi:LOTGIDRAFT_204652|hypothetical protein; K01365 cathepsin L [EC:3.4.22.15] (A)	[O]	Posttranslational modification, protein turnover, chaperones	Papain family cysteine protease	Digestive cysteine proteinase 3 (Precursor) GN=LCP3 OS=Homarus americanus (American lobster) PE=2 SV=1	Cathepsin L {ECO:0000313|EMBL:EKC31777.1} OS=Crassostrea gigas (Pacific oyster) PE=3 SV=1	Cathepsin L [Crassostrea gigas]	4.9781e-162	221/331(66.77)	465	Pinctada fucata cathepsin L1 cysteine protease mRNA, complete cds	4e-80	474/671(70.64)	307
EVM0004229.1	Molecular Function: nucleic acid binding (GO:0003676);; Molecular Function: metal ion binding (GO:0046872);;	--	[K]	Transcription	Zinc-finger double domain	Protein snail GN=sna OS=Drosophila melanogaster (Fruit fly) PE=1 SV=2	Transcriptional repressor scratch 1 {ECO:0000313|EMBL:EKC27677.1} OS=Crassostrea gigas (Pacific oyster) PE=4 SV=1	Transcriptional repressor scratch 1 [Crassostrea gigas]	3.67396e-110	164/238(68.91)	337	PREDICTED: Aplysia californica transcriptional activator GLI3-like (LOC101845345), mRNA	2e-70	320/432(74.07)	275
EVM0013932.1	--	K10461|2.32619e-143|lgi:LOTGIDRAFT_190348|hypothetical protein; K10461 kelch-like protein 24/35 (A)	[TR]	--	BTB/POZ domain	Kelch short protein OS=Anopheles stephensi (Indo-Pakistan malaria mosquito) PE=2 SV=2	Kelch-like protein 24 {ECO:0000313|EMBL:EKC18914.1} (Fragment) OS=Crassostrea gigas (Pacific oyster) PE=4 SV=1	Kelch-like protein 24, partial [Crassostrea gigas]	0	386/592(65.20)	815	--	--	--	--
EVM0017887.1	--	--	--	--	Methyltransferase domain	--	Uncharacterized protein {ECO:0000313|EMBL:EKC39831.1} OS=Crassostrea gigas (Pacific oyster) PE=4 SV=1	hypothetical protein CGI_10025387 [Crassostrea gigas]	3.80961e-60	98/213(46.01)	204	--	--	--	--
EVM0013987.1	Biological Process: metabolic process (GO:0008152);; Molecular Function: isomerase activity (GO:0016853);;	K01557|2.29638e-107|lgi:LOTGIDRAFT_190107|hypothetical protein; K01557 acylpyruvate hydrolase [EC:3.7.1.5] (A)	[R]	General function prediction only	Fumarylacetoacetate (FAA) hydrolase family	Acylpyruvase FAHD1, mitochondrial (Precursor) GN=fahd1 OS=Dictyostelium discoideum (Slime mold) PE=3 SV=1	Fumarylacetoacetate hydrolase domain-containing protein 1 {ECO:0000313|EMBL:EKC21004.1} OS=Crassostrea gigas (Pacific oyster) PE=4 SV=1	Fumarylacetoacetate hydrolase domain-containing protein 1 [Crassostrea gigas]	2.90189e-113	152/215(70.70)	332	Lottia gigantea hypothetical protein mRNA	1e-71	409/571(71.63)	279
EVM0022814.1	--	--	[R]	General function prediction only	Sulfatase	Arylsulfatase (Precursor) OS=Strongylocentrotus purpuratus (Purple sea urchin) PE=2 SV=1	Arylsulfatase I {ECO:0000313|EMBL:EKC42228.1} OS=Crassostrea gigas (Pacific oyster) PE=4 SV=1	Arylsulfatase I [Crassostrea gigas]	2.94335e-154	209/333(62.76)	453	Lottia gigantea hypothetical protein mRNA	2e-32	596/921(64.71)	149
EVM0016717.1	Molecular Function: phosphoenolpyruvate carboxykinase (GTP) activity (GO:0004613);; Molecular Function: GTP binding (GO:0005525);; Biological Process: gluconeogenesis (GO:0006094);; Molecular Function: kinase activity (GO:0016301);; Biological Process: phosphorylation (GO:0016310);;	K01596|0|lgi:LOTGIDRAFT_178121|hypothetical protein; K01596 phosphoenolpyruvate carboxykinase (GTP) [EC:4.1.1.32] (A)	[C]	Energy production and conversion	Phosphoenolpyruvate carboxykinase	Phosphoenolpyruvate carboxykinase [GTP] GN=Pepck OS=Drosophila melanogaster (Fruit fly) PE=2 SV=2	Phosphoenolpyruvate carboxykinase, cytosolic [GTP] {ECO:0000313|EMBL:EKC27094.1} OS=Crassostrea gigas (Pacific oyster) PE=3 SV=1	Phosphoenolpyruvate carboxykinase, cytosolic [GTP] [Crassostrea gigas]	0	476/644(73.91)	1023	Lottia gigantea hypothetical protein partial mRNA	0	1260/1778(70.87)	836
EVM0017677.1	Molecular Function: nucleoside-triphosphatase activity (GO:0017111);; Molecular Function: organic cyclic compound binding (GO:0097159);; Molecular Function: heterocyclic compound binding (GO:1901363);;	K05684|0|lgi:LOTGIDRAFT_128489|hypothetical protein; K05684 ATP-binding cassette, subfamily G (WHITE), member 8 (sterolin 2) (A)	[Q]	Secondary metabolites biosynthesis, transport and catabolism	ABC-2 type transporter	Protein white GN=w OS=Drosophila melanogaster (Fruit fly) PE=2 SV=2	ATP-binding cassette sub-family G member 8 {ECO:0000313|EMBL:EKC40937.1} OS=Crassostrea gigas (Pacific oyster) PE=3 SV=1	ATP-binding cassette sub-family G member 8 [Crassostrea gigas]	0	402/640(62.81)	837	Lottia gigantea hypothetical protein partial mRNA	7e-49	479/711(67.37)	205
EVM0005181.1	Molecular Function: hydrolase activity (GO:0016787);;	K06776|7.18441e-130|hro:HELRODRAFT_140014|hypothetical protein; K06776 receptor-type tyrosine-protein phosphatase kappa [EC:3.1.3.48] (A)	[T]	Signal transduction mechanisms	Protein-tyrosine phosphatase	Tyrosine-protein phosphatase Lar (Precursor) GN=Lar OS=Drosophila melanogaster (Fruit fly) PE=1 SV=2	Receptor-type tyrosine-protein phosphatase mu {ECO:0000313|EMBL:EKC34393.1} OS=Crassostrea gigas (Pacific oyster) PE=4 SV=1	Receptor-type tyrosine-protein phosphatase mu [Crassostrea gigas]	1.02096e-151	237/506(46.84)	470	Lottia gigantea hypothetical protein partial mRNA	3e-16	113/153(73.86)	96.9
EVM0019073.1	--	--	[U]	Intracellular trafficking, secretion, and vesicular transport	Rab5-interacting protein (Rab5ip)	--	Uncharacterized protein {ECO:0000313|EMBL:ESO98202.1} OS=Lottia gigantea (Giant owl limpet) PE=4 SV=1	PREDICTED: uncharacterized protein C20orf24 homolog [Aplysia californica]	5.30032e-53	88/115(76.52)	171	PREDICTED: Aplysia californica uncharacterized LOC101848368 (LOC101848368), mRNA	3e-45	234/317(73.82)	190
EVM0000997.1	--	K12199|1.93668e-127|lgi:LOTGIDRAFT_137913|hypothetical protein; K12199 vacuolar protein sorting-associated protein VTA1 (A)	[S]	Function unknown	Vta1 like	Vacuolar protein sorting-associated protein VTA1 homolog GN=vta1 OS=Dictyostelium discoideum (Slime mold) PE=3 SV=1	Uncharacterized protein {ECO:0000313|EMBL:ESP03130.1} OS=Lottia gigantea (Giant owl limpet) PE=4 SV=1	PREDICTED: vacuolar protein sorting-associated protein VTA1 homolog [Aplysia californica]	3.35314e-128	198/339(58.41)	378	Lottia gigantea hypothetical protein partial mRNA	9e-82	363/484(75.00)	313
EVM0010937.1	--	--	[R]	General function prediction only	Acyltransferase family	Nose resistant to fluoxetine protein 6 (Precursor) GN=nrf-6 OS=Caenorhabditis elegans PE=1 SV=3	Nose resistant to fluoxetine protein 6 {ECO:0000313|EMBL:EKC19628.1} OS=Crassostrea gigas (Pacific oyster) PE=4 SV=1	Nose resistant to fluoxetine protein 6 [Crassostrea gigas]	9.77043e-137	222/430(51.63)	429	PREDICTED: Aplysia californica uncharacterized LOC101862922 (LOC101862922), mRNA	1e-11	98/134(73.13)	80.6
EVM0005409.1	Biological Process: cellular process (GO:0009987);;	K06628|0|lgi:LOTGIDRAFT_206668|hypothetical protein; K06628 cell division control protein 45 (A)	[L]	Replication, recombination and repair	CDC45-like protein	Cell division control protein 45 homolog GN=cdc45 OS=Dictyostelium discoideum (Slime mold) PE=3 SV=1	Uncharacterized protein {ECO:0000313|EMBL:ESO91700.1} OS=Lottia gigantea (Giant owl limpet) PE=4 SV=1	PREDICTED: cell division control protein 45 homolog [Aplysia californica]	0	334/528(63.26)	753	Lottia gigantea hypothetical protein mRNA	0	746/995(74.97)	655
EVM0001646.1	--	--	--	--	--	--	Predicted protein {ECO:0000313|EMBL:EDO32578.1} OS=Nematostella vectensis (Starlet sea anemone) PE=4 SV=1	predicted protein [Nematostella vectensis]	7.22075e-25	58/140(41.43)	103	--	--	--	--
EVM0020062.1	Molecular Function: binding (GO:0005488);; Biological Process: cellular macromolecule metabolic process (GO:0044260);; Biological Process: nucleic acid metabolic process (GO:0090304);;	--	[R]	General function prediction only	--	Endonuclease GN=pol OS=Drosophila melanogaster (Fruit fly) PE=3 SV=1	Uncharacterized protein {ECO:0000313|EnsemblMetazoa:SPU_004197-tr} OS=Strongylocentrotus purpuratus (Purple sea urchin) PE=4 SV=1	PREDICTED: uncharacterized protein LOC100892897 [Strongylocentrotus purpuratus]	1.47838e-34	63/128(49.22)	136	PREDICTED: Saccoglossus kowalevskii uncharacterized LOC102800522 (LOC102800522), mRNA	7e-10	120/172(69.77)	73.4
EVM0023859.1	--	K17552|3.38709e-48|spu:575274|uncharacterized LOC575274; K17552 protein phosphatase 1 regulatory subunit 10 (A)	--	--	TFIIS helical bundle-like domain	--	Serine/threonine-protein phosphatase 1 regulatory subunit 10 {ECO:0000313|EMBL:EKC19845.1} OS=Crassostrea gigas (Pacific oyster) PE=4 SV=1	Serine/threonine-protein phosphatase 1 regulatory subunit 10 [Crassostrea gigas]	0	425/897(47.38)	607	Lottia gigantea hypothetical protein partial mRNA	9e-31	292/426(68.54)	145
EVM0022679.1	--	--	--	--	--	--	Uncharacterized protein {ECO:0000313|EMBL:ESO86374.1} OS=Lottia gigantea (Giant owl limpet) PE=4 SV=1	hypothetical protein LOTGIDRAFT_167198 [Lottia gigantea]	1.82339e-21	82/282(29.08)	100	--	--	--	--
EVM0020199.1	--	--	--	--	Caspase recruitment domain	--	Uncharacterized protein {ECO:0000313|EMBL:EKC34552.1} OS=Crassostrea gigas (Pacific oyster) PE=4 SV=1	hypothetical protein CGI_10021115 [Crassostrea gigas]	9.90035e-77	146/269(54.28)	256	--	--	--	--
EVM0017724.1	Molecular Function: GTP binding (GO:0005525);; Biological Process: small GTPase mediated signal transduction (GO:0007264);; Biological Process: protein transport (GO:0015031);;	K07897|1.97465e-96|lgi:LOTGIDRAFT_223383|hypothetical protein; K07897 Ras-related protein Rab-7A (A)	[R]	General function prediction only	Ras family	Ras-related protein Rab-7A GN=rab7A OS=Dictyostelium discoideum (Slime mold) PE=1 SV=1	Uncharacterized protein {ECO:0000313|EMBL:ESO82331.1} OS=Lottia gigantea (Giant owl limpet) PE=3 SV=1	PREDICTED: ras-related protein Rab-7a-like isoform X1 [Aplysia californica]	9.79319e-99	137/205(66.83)	294	Lottia gigantea hypothetical protein mRNA	7e-62	348/487(71.46)	246
EVM0002491.1	--	K10249|5.26962e-125|lgi:LOTGIDRAFT_214031|hypothetical protein; K10249 elongation of very long chain fatty acids protein 4 [EC:2.3.1.199] (A)	[I]	Lipid transport and metabolism	GNS1/SUR4 family	Elongation of very long chain fatty acids protein AAEL008004 GN=AAEL008004 OS=Aedes aegypti (Yellowfever mosquito) PE=2 SV=2	Elongation of very long chain fatty acids protein {ECO:0000256|RuleBase:RU361115} OS=Lottia gigantea (Giant owl limpet) PE=3 SV=1	hypothetical protein LOTGIDRAFT_214031 [Lottia gigantea]	8.15281e-125	177/305(58.03)	367	Lottia gigantea hypothetical protein partial mRNA	2e-71	291/381(76.38)	279
EVM0015429.1	--	--	--	--	--	--	Predicted protein {ECO:0000313|EMBL:EDO29164.1} OS=Nematostella vectensis (Starlet sea anemone) PE=4 SV=1	hypothetical protein NEMVEDRAFT_v1g222181 [Nematostella vectensis]	1.20857e-54	64/317(20.19)	190	--	--	--	--
EVM0001543.1	--	--	--	--	--	--	Uncharacterized protein {ECO:0000313|EMBL:EKC40965.1} OS=Crassostrea gigas (Pacific oyster) PE=4 SV=1	hypothetical protein CGI_10028690 [Crassostrea gigas]	7.68658e-79	139/319(43.57)	279	PREDICTED: Aplysia californica uncharacterized LOC101857038 (LOC101857038), mRNA	3e-08	128/183(69.95)	69.8
EVM0012383.2	--	K13170|5.40366e-71|lgi:LOTGIDRAFT_236018|hypothetical protein; K13170 splicing factor, arginine/serine-rich 18 (A)	--	--	--	--	Splicing factor, arginine/serine-rich 18 {ECO:0000313|EMBL:EKC40813.1} OS=Crassostrea gigas (Pacific oyster) PE=4 SV=1	Splicing factor, arginine/serine-rich 18 [Crassostrea gigas]	7.10522e-106	260/548(47.45)	347	PREDICTED: Aplysia californica dentin sialophosphoprotein-like (LOC101863476), transcript variant X2, mRNA	4e-22	158/220(71.82)	116
EVM0003042.1	--	--	[Q]	Secondary metabolites biosynthesis, transport and catabolism	O-methyltransferase	Probable caffeoyl-CoA O-methyltransferase 2 GN=omt6 OS=Dictyostelium discoideum (Slime mold) PE=1 SV=1	O-methyltransferase mdmC {ECO:0000313|EMBL:EKC21363.1} OS=Crassostrea gigas (Pacific oyster) PE=4 SV=1	O-methyltransferase mdmC [Crassostrea gigas]	1.37576e-58	93/207(44.93)	195	--	--	--	--
EVM0020486.1	Biological Process: transport (GO:0006810);; Cellular Component: membrane (GO:0016020);;	--	[D]	Cell cycle control, cell division, chromosome partitioning	Calcium-activated chloride channel	--	Anoctamin {ECO:0000256|RuleBase:RU280814} OS=Crassostrea gigas (Pacific oyster) PE=3 SV=1	Anoctamin-10 [Crassostrea gigas]	0	451/669(67.41)	967	Lottia gigantea hypothetical protein partial mRNA	1e-128	1079/1603(67.31)	470
EVM0018177.1	--	K15291|0|cmy:102932740|RIMS1; regulating synaptic membrane exocytosis 1; K15291 regulating synaptic membrane exocytosis protein 1 (A)	[U]	Intracellular trafficking, secretion, and vesicular transport	C2 domain	Rab-3-interacting molecule unc-10 GN=unc-10 OS=Caenorhabditis elegans PE=1 SV=2	Regulating synaptic membrane exocytosis protein 2 {ECO:0000313|EMBL:EKC28934.1} OS=Crassostrea gigas (Pacific oyster) PE=4 SV=1	PREDICTED: regulating synaptic membrane exocytosis protein 2-like [Aplysia californica]	0	675/1199(56.30)	1089	Lottia gigantea hypothetical protein partial mRNA	1e-118	581/804(72.26)	437
EVM0021419.2	--	K18622|0|lgi:LOTGIDRAFT_115246|hypothetical protein; K18622 adducin (A)	[TZ]	--	Class II Aldolase and Adducin N-terminal domain	Protein hu-li tai shao GN=hts OS=Drosophila melanogaster (Fruit fly) PE=1 SV=2	Protein hu-li tai shao {ECO:0000313|EMBL:EKC20098.1} OS=Crassostrea gigas (Pacific oyster) PE=4 SV=1	Protein hu-li tai shao [Crassostrea gigas]	0	552/784(70.41)	1131	Lottia gigantea hypothetical protein partial mRNA	1e-153	1206/1789(67.41)	553
EVM0008614.1	--	K05312|3.05137e-43|lgi:LOTGIDRAFT_114875|hypothetical protein (A)	[T]	Signal transduction mechanisms	Neurotransmitter-gated ion-channel ligand binding domain	Acetylcholine receptor subunit alpha-like 2 (Precursor) GN=CG6844 OS=Drosophila melanogaster (Fruit fly) PE=2 SV=1	Neuronal acetylcholine receptor subunit alpha-6 {ECO:0000313|EMBL:EKC40692.1} OS=Crassostrea gigas (Pacific oyster) PE=4 SV=1	Neuronal acetylcholine receptor subunit alpha-6 [Crassostrea gigas]	1.15819e-56	99/306(32.35)	199	--	--	--	--
EVM0006227.1	--	--	[T]	Signal transduction mechanisms	Mab-21 protein	Protein mab-21 GN=mab-21 OS=Aedes aegypti (Yellowfever mosquito) PE=3 SV=1	Uncharacterized protein {ECO:0000313|EMBL:EKC35826.1} OS=Crassostrea gigas (Pacific oyster) PE=4 SV=1	hypothetical protein CGI_10019097 [Crassostrea gigas]	4.39341e-40	113/341(33.14)	163	--	--	--	--
EVM0007467.1	--	--	--	--	--	--	Uncharacterized protein {ECO:0000313|EMBL:ESO87210.1} OS=Lottia gigantea (Giant owl limpet) PE=4 SV=1	hypothetical protein LOTGIDRAFT_154713 [Lottia gigantea]	4.7837e-31	64/171(37.43)	128	--	--	--	--
EVM0022865.1	--	K04231|2.06209e-44|fab:101820954|GALR2; galanin receptor 2; K04231 galanin receptor 2 (A)	[R]	General function prediction only	7 transmembrane receptor (rhodopsin family)	Allatostatin-A receptor OS=Bombyx mori (Silk moth) PE=2 SV=1	Orexin receptor-like protein {ECO:0000313|EMBL:ACY92610.1} OS=Saccoglossus kowalevskii (Acorn worm) PE=2 SV=1	PREDICTED: uncharacterized protein LOC101846907 [Aplysia californica]	1.60498e-46	130/414(31.40)	176	Dictyostelium discoideum AX4 hypothetical protein (DDB_G0268504) mRNA, complete cds	9e-07	59/74(79.73)	64.4
EVM0014012.1	--	--	--	--	--	--	Transporter {ECO:0000256|RuleBase:RU003732} OS=Crassostrea gigas (Pacific oyster) PE=3 SV=1	Sodium-dependent serotonin transporter [Crassostrea gigas]	1.65056e-15	41/124(33.06)	80	--	--	--	--
EVM0023459.1	Molecular Function: catalytic activity (GO:0003824);;	--	[I]	Lipid transport and metabolism	Beta-ketoacyl synthase, N-terminal domain	Probable polyketide synthase 16 GN=pks16 OS=Dictyostelium discoideum (Slime mold) PE=2 SV=1	Putative uncharacterized protein {ECO:0000313|EMBL:EEN55696.1} (Fragment) OS=Branchiostoma floridae (Florida lancelet) PE=4 SV=1	PREDICTED: uncharacterized protein LOC101859645 [Aplysia californica]	0	805/2569(31.34)	1196	Lottia gigantea hypothetical protein partial mRNA	6e-13	529/834(63.43)	87.8
EVM0014960.1	Molecular Function: hydrolase activity (GO:0016787);;	K06835|1.26754e-64|ola:101169556|disintegrin and metalloproteinase domain-containing protein 12-like; K06835 disintegrin and metalloproteinase domain-containing protein 12 [EC:3.4.24.-] (A)	[O]	Posttranslational modification, protein turnover, chaperones	Reprolysin (M12B) family zinc metalloprotease	A disintegrin and metalloproteinase with thrombospondin motifs gon-1 (Precursor) GN=gon-1 OS=Caenorhabditis elegans PE=1 SV=3	Putative uncharacterized protein {ECO:0000313|EMBL:EDV20170.1} OS=Trichoplax adhaerens (Trichoplax reptans) PE=4 SV=1	hypothetical protein TRIADDRAFT_32445 [Trichoplax adhaerens]	3.7936e-64	158/516(30.62)	225	Strongyloides ratti genome assembly S_ratti_ED321 ,scaffold srae_chrx_scaffold0000002	4e-06	60/76(78.95)	62.6
EVM0016946.1	--	K16473|2.54062e-75|lgi:LOTGIDRAFT_188589|hypothetical protein; K16473 intraflagellar transport protein 20 (A)	--	--	Intraflagellar transport complex B, subunit 20	--	Uncharacterized protein {ECO:0000313|EMBL:ESO95305.1} OS=Lottia gigantea (Giant owl limpet) PE=4 SV=1	hypothetical protein LOTGIDRAFT_188589 [Lottia gigantea]	3.93068e-75	114/132(86.36)	228	Lottia gigantea hypothetical protein mRNA	2e-105	326/399(81.70)	390
EVM0000230.1	Molecular Function: motor activity (GO:0003774);; Molecular Function: calmodulin binding (GO:0005516);; Molecular Function: ATP binding (GO:0005524);; Cellular Component: myofibril (GO:0030016);; Cellular Component: myosin filament (GO:0032982);; Molecular Function: actin filament binding (GO:0051015);;	K10352|0|smm:Smp_085540.6|myosin heavy chain; K10352 myosin heavy chain (A)	[Z]	Cytoskeleton	Myosin tail	Myosin heavy chain, striated muscle OS=Argopecten irradians (Bay scallop) PE=1 SV=1	Myosin heavy chain {ECO:0000313|EMBL:AAD52842.1} OS=Pecten maximus (King scallop) PE=2 SV=1	myosin heavy chain [Pecten maximus]	0	1392/1922(72.42)	2844	Scallop (A.irradians) mRNA for myosin heavy chain	0	4082/5752(70.97)	2700
EVM0004140.1	--	--	--	--	Ankyrin repeats (3 copies)	--	Uncharacterized protein {ECO:0000313|EMBL:ESO88367.1} OS=Lottia gigantea (Giant owl limpet) PE=4 SV=1	PREDICTED: uncharacterized protein LOC101848978 [Aplysia californica]	1.06644e-71	127/299(42.47)	235	--	--	--	--
EVM0002944.1	--	K11997|1.09096e-20|bfo:BRAFLDRAFT_80577|hypothetical protein; K11997 tripartite motif-containing protein 2/3 (A)	[O]	Posttranslational modification, protein turnover, chaperones	B-box zinc finger	RING finger protein nhl-1 GN=nhl-1 OS=Caenorhabditis elegans PE=1 SV=2	Tripartite motif-containing protein 45 {ECO:0000313|EMBL:EKC34528.1} OS=Crassostrea gigas (Pacific oyster) PE=4 SV=1	Tripartite motif-containing protein 45 [Crassostrea gigas]	3.60542e-34	113/423(26.71)	146	--	--	--	--
EVM0012842.1	--	--	--	--	Mab-21 protein	--	Agrin {ECO:0000313|EMBL:EKC29659.1} OS=Crassostrea gigas (Pacific oyster) PE=4 SV=1	Agrin [Crassostrea gigas]	3.71409e-21	108/406(26.60)	102	--	--	--	--
EVM0023927.1	--	--	--	--	Domain of unknown function (DUF3504)	--	Uncharacterized protein {ECO:0000313|EMBL:EKC24726.1} OS=Crassostrea gigas (Pacific oyster) PE=4 SV=1	hypothetical protein CGI_10009243 [Crassostrea gigas]	2.82015e-143	232/422(54.98)	435	Lottia gigantea hypothetical protein partial mRNA	1e-21	134/177(75.71)	114
EVM0014790.1	Biological Process: metabolic process (GO:0008152);; Molecular Function: hydrolase activity (GO:0016787);;	K01183|0|bmor:101736080|probable chitinase 3-like; K01183 chitinase [EC:3.2.1.14] (A)	[G]	Carbohydrate transport and metabolism	Glycosyl hydrolases family 18	Probable chitinase 3 (Precursor) GN=Cht3 OS=Drosophila melanogaster (Fruit fly) PE=2 SV=2	Putative chitinase 3 {ECO:0000313|EMBL:EKC38804.1} OS=Crassostrea gigas (Pacific oyster) PE=4 SV=1	Putative chitinase 3 [Crassostrea gigas]	0	500/815(61.35)	1020	Lottia gigantea hypothetical protein partial mRNA	9e-64	426/606(70.30)	255
EVM0022463.1	--	K16530|1.56636e-72|lgi:LOTGIDRAFT_132840|hypothetical protein; K16530 A-kinase anchor protein 14 (A)	--	--	28 kDa A-kinase anchor	--	A-kinase anchor protein 14 {ECO:0000313|EMBL:EKC24647.1} OS=Crassostrea gigas (Pacific oyster) PE=4 SV=1	A-kinase anchor protein 14 [Crassostrea gigas]	1.47597e-106	148/191(77.49)	312	Lottia gigantea hypothetical protein partial mRNA	4e-71	300/394(76.14)	277
EVM0004870.1	--	--	--	--	Trypsin	--	Inactive serine protease 35 {ECO:0000313|EMBL:EKC26682.1} OS=Crassostrea gigas (Pacific oyster) PE=3 SV=1	PREDICTED: uncharacterized protein LOC101859616 [Aplysia californica]	1.28559e-68	116/266(43.61)	233	--	--	--	--
EVM0015334.2	Molecular Function: nucleotide binding (GO:0000166);; Molecular Function: nucleic acid binding (GO:0003676);;	K12891|4.99337e-47|fab:101815620|SRSF2; serine/arginine-rich splicing factor 2; K12891 splicing factor, arginine/serine-rich 2 (A)	[A]	RNA processing and modification	RNA recognition motif. (a.k.a. RRM, RBD, or RNP domain)	Probable splicing factor, arginine/serine-rich 4 GN=rsp-4 OS=Caenorhabditis elegans PE=3 SV=1	Uncharacterized protein {ECO:0000313|EnsemblMetazoa:SMAR007522-PA} OS=Strigamia maritima (European centipede) PE=4 SV=1	Splicing factor, arginine/serine-rich 2 [Crassostrea gigas]	8.93886e-48	77/96(80.21)	162	Platynereis dumerilii EST IB0AAA27CA02EM1	6e-43	211/284(74.30)	183
EVM0002642.1	--	--	[G]	Carbohydrate transport and metabolism	Glycosyl hydrolases family 31	Neutral alpha-glucosidase AB (Precursor) GN=modA OS=Dictyostelium discoideum (Slime mold) PE=3 SV=1	Uncharacterized protein {ECO:0000313|EMBL:EKC41882.1} OS=Crassostrea gigas (Pacific oyster) PE=3 SV=1	hypothetical protein CGI_10012788 [Crassostrea gigas]	0	322/514(62.65)	726	PREDICTED: Saccoglossus kowalevskii uncharacterized LOC100376224 (LOC100376224), mRNA	9e-21	342/524(65.27)	111
EVM0001029.1	--	--	--	--	Chitin binding Peritrophin-A domain	--	Uncharacterized protein {ECO:0000313|EMBL:EKC38355.1} OS=Crassostrea gigas (Pacific oyster) PE=4 SV=1	hypothetical protein CGI_10021793 [Crassostrea gigas]	9.85469e-17	50/121(41.32)	80	--	--	--	--
EVM0023411.1	--	--	--	--	--	--	Putative uncharacterized protein {ECO:0000313|EMBL:EEN60904.1} OS=Branchiostoma floridae (Florida lancelet) PE=4 SV=1	hypothetical protein BRAFLDRAFT_77273 [Branchiostoma floridae]	1.9945e-101	273/921(29.64)	357	Nematostella vectensis predicted protein (NEMVEDRAFT_v1g218549) partial mRNA	8e-13	116/162(71.60)	86
EVM0015051.1	--	--	--	--	--	--	Uncharacterized protein {ECO:0000313|EMBL:ESO86796.1} OS=Lottia gigantea (Giant owl limpet) PE=4 SV=1	PREDICTED: glutamate-rich protein 2-like isoform X1 [Aplysia californica]	4.10185e-15	89/259(34.36)	80	Lottia gigantea hypothetical protein partial mRNA	2e-06	52/64(81.25)	62.6
EVM0015761.1	--	--	--	--	--	--	Tripartite motif-containing protein 3 {ECO:0000313|EMBL:EKC34160.1} OS=Crassostrea gigas (Pacific oyster) PE=4 SV=1	Tripartite motif-containing protein 3 [Crassostrea gigas]	4.56132e-21	72/237(30.38)	97	--	--	--	--
EVM0019723.1	--	--	--	--	PAN domain	--	Uncharacterized protein {ECO:0000313|EMBL:EKC42982.1} OS=Crassostrea gigas (Pacific oyster) PE=4 SV=1	hypothetical protein CGI_10023584 [Crassostrea gigas]	0	464/960(48.33)	947	Lottia gigantea hypothetical protein partial mRNA	6e-33	253/359(70.47)	152
EVM0008336.1	--	--	--	--	Zinc finger, C2H2 type	--	Uncharacterized protein {ECO:0000313|EMBL:EKC28530.1} OS=Crassostrea gigas (Pacific oyster) PE=4 SV=1	hypothetical protein CGI_10005119 [Crassostrea gigas]	7.8309e-28	55/124(44.35)	121	Helobdella robusta hypothetical protein partial mRNA	1e-18	126/169(74.56)	104
EVM0001059.1	--	--	[T]	Signal transduction mechanisms	CUB domain	Dorsal-ventral patterning protein tolloid (Precursor) GN=tld OS=Drosophila melanogaster (Fruit fly) PE=2 SV=2	Fibropellin-1 {ECO:0000313|EMBL:EKC32595.1} OS=Crassostrea gigas (Pacific oyster) PE=4 SV=1	Fibropellin-1 [Crassostrea gigas]	8.09862e-21	49/115(42.61)	95	--	--	--	--
EVM0015711.1	Molecular Function: catalytic activity (GO:0003824);;	--	[R]	General function prediction only	Sulfatase	Arylsulfatase (Precursor) OS=Strongylocentrotus purpuratus (Purple sea urchin) PE=2 SV=1	Sulfatase 1A {ECO:0000313|EMBL:ABO26692.1} (Fragment) OS=Haliotis discus discus (disc abalone) PE=2 SV=1	sulfatase 1A precursor [Haliotis discus discus]	4.34448e-134	184/320(57.50)	399	Lottia gigantea hypothetical protein mRNA	4e-36	284/408(69.61)	161
EVM0015701.1	--	--	--	--	Polysaccharide deacetylase	Reticulocyte-binding protein 2 homolog a {ECO:0000312|EMBL:CAD52492.1} GN=PF13_0198 OS=Plasmodium falciparum (isolate 3D7) PE=3 SV=1	Uncharacterized protein {ECO:0000313|EMBL:EKC29257.1} OS=Crassostrea gigas (Pacific oyster) PE=4 SV=1	hypothetical protein CGI_10027472 [Crassostrea gigas]	4.87743e-170	216/329(65.65)	504	Hyriopsis cumingii chitin deacetylase isoform B mRNA, complete cds	8e-80	529/763(69.33)	307
EVM0020842.1	--	K15837|0|lgi:LOTGIDRAFT_132806|hypothetical protein; K15837 G-protein signaling modulator 2 (A)	[T]	Signal transduction mechanisms	Tetratricopeptide repeat	43 kDa receptor-associated protein of the synapse homolog GN=rpy-1 OS=Caenorhabditis elegans PE=1 SV=1	G-protein-signaling modulator 2 {ECO:0000313|EMBL:EKC32876.1} OS=Crassostrea gigas (Pacific oyster) PE=4 SV=1	G-protein-signaling modulator 2 [Crassostrea gigas]	0	437/604(72.35)	835	Lottia gigantea hypothetical protein partial mRNA	1e-89	398/538(73.98)	340
EVM0019487.1	--	K17571|1.75163e-176|bfo:BRAFLDRAFT_100695|hypothetical protein; K17571 protein phosphatase 1 regulatory subunit 32 (A)	--	--	--	--	Uncharacterized protein C11orf66-like protein {ECO:0000313|EMBL:EKC30184.1} OS=Crassostrea gigas (Pacific oyster) PE=4 SV=1	Uncharacterized protein C11orf66-like protein [Crassostrea gigas]	0	354/458(77.29)	739	Lottia gigantea hypothetical protein mRNA	2e-42	784/1227(63.90)	183
EVM0023413.1	--	--	[T]	Signal transduction mechanisms	Aminotransferase class I and II	Tyrosine aminotransferase GN=tat OS=Dictyostelium discoideum (Slime mold) PE=3 SV=1	Predicted protein {ECO:0000313|EMBL:EDO32652.1} (Fragment) OS=Nematostella vectensis (Starlet sea anemone) PE=4 SV=1	PREDICTED: 1-aminocyclopropane-1-carboxylate synthase-like protein 1-like [Saccoglossus kowalevskii]	4.64827e-75	126/368(34.24)	251	Lottia gigantea hypothetical protein mRNA	2e-09	107/151(70.86)	73.4
EVM0003174.1	--	--	--	--	--	--	Putative guanine nucleotide exchange factor MCF2L2 {ECO:0000313|EMBL:EKC31628.1} OS=Crassostrea gigas (Pacific oyster) PE=4 SV=1	Putative guanine nucleotide exchange factor MCF2L2 [Crassostrea gigas]	2.2299e-107	176/406(43.35)	360	--	--	--	--
EVM0011004.1	Cellular Component: plasma membrane (GO:0005886);; Cellular Component: membrane part (GO:0044425);; Biological Process: single-multicellular organism process (GO:0044707);; Biological Process: rhythmic process (GO:0048511);; Biological Process: regulation of multicellular organismal process (GO:0051239);;	--	--	--	--	Protein quiver {ECO:0000250|UniProtKB:B5A5T4} (Precursor) GN=GF12556 OS=Drosophila ananassae (Fruit fly) PE=3 SV=2	Protein quiver {ECO:0000313|EMBL:EKC26601.1} OS=Crassostrea gigas (Pacific oyster) PE=4 SV=1	Protein quiver [Crassostrea gigas]	1.07674e-38	64/122(52.46)	136	--	--	--	--
EVM0020876.1	Molecular Function: signal transducer activity (GO:0004871);; Biological Process: signal transduction (GO:0007165);;	K14072|1.28428e-99|lgi:LOTGIDRAFT_72476|hypothetical protein; K14072 neuropeptide Y receptor (A)	[R]	General function prediction only	7 transmembrane receptor (rhodopsin family)	Neuropeptide Y receptor GN=RYa-R OS=Drosophila melanogaster (Fruit fly) PE=2 SV=2	Neuropeptide Y receptor {ECO:0000313|EMBL:EKC39593.1} OS=Crassostrea gigas (Pacific oyster) PE=3 SV=1	Neuropeptide Y receptor [Crassostrea gigas]	3.56958e-123	173/257(67.32)	365	Lottia gigantea hypothetical protein partial mRNA	3e-11	168/251(66.93)	78.8
EVM0005392.1	--	K07964|1.92014e-86|lgi:LOTGIDRAFT_159759|hypothetical protein; K07964 heparanase 1 [EC:3.2.1.166] (A)	--	--	Glycosyl hydrolase family 79, N-terminal domain	--	Uncharacterized protein {ECO:0000313|EMBL:ESO97014.1} OS=Lottia gigantea (Giant owl limpet) PE=4 SV=1	hypothetical protein LOTGIDRAFT_159759 [Lottia gigantea]	2.97072e-86	161/412(39.08)	282	--	--	--	--
EVM0003210.1	--	--	--	--	--	--	Uncharacterized protein {ECO:0000313|EMBL:EKC38407.1} OS=Crassostrea gigas (Pacific oyster) PE=4 SV=1	hypothetical protein CGI_10011095 [Crassostrea gigas]	4.53488e-42	85/211(40.28)	159	--	--	--	--
EVM0000065.1	--	K06662|1.52859e-171|lcm:102352608|cell cycle checkpoint protein RAD17-like; K06662 cell cycle checkpoint protein (A)	[DL]	--	Rad17 cell cycle checkpoint protein	--	Uncharacterized protein {ECO:0000313|EnsemblMetazoa:SPU_028180-tr} OS=Strongylocentrotus purpuratus (Purple sea urchin) PE=4 SV=1	PREDICTED: cell cycle checkpoint protein RAD17-like [Strongylocentrotus purpuratus]	1.57107e-164	276/585(47.18)	497	Lottia gigantea hypothetical protein partial mRNA	7e-11	211/316(66.77)	78.8
EVM0013687.1	--	--	[T]	Signal transduction mechanisms	Ankyrin repeats (3 copies)	26S proteasome non-ATPase regulatory subunit 10 GN=psmD10 OS=Dictyostelium discoideum (Slime mold) PE=2 SV=1	Uncharacterized protein {ECO:0000313|EnsemblMetazoa:PAC:15727879} OS=Amphimedon queenslandica (Sponge) PE=4 SV=1	PREDICTED: hypothetical protein LOC100638883 [Amphimedon queenslandica]	6.83886e-22	54/130(41.54)	102	--	--	--	--
EVM0009364.1	--	--	[E]	Amino acid transport and metabolism	MAM domain	MAM and LDL-receptor class A domain-containing protein 2 (Fragment) OS=Acropora millepora (Staghorn coral) PE=1 SV=1	Putative uncharacterized protein {ECO:0000313|EMBL:EDV21956.1} OS=Trichoplax adhaerens (Trichoplax reptans) PE=4 SV=1	PREDICTED: uncharacterized protein LOC586404 [Strongylocentrotus purpuratus]	1.60622e-15	55/179(30.73)	83	--	--	--	--
EVM0002634.1	--	--	--	--	--	--	Uncharacterized protein {ECO:0000313|EMBL:EKC31220.1} OS=Crassostrea gigas (Pacific oyster) PE=4 SV=1	hypothetical protein CGI_10003689 [Crassostrea gigas]	1.03357e-28	112/441(25.40)	127	--	--	--	--
EVM0011873.1	--	--	--	--	Endonuclease-reverse transcriptase	--	Endonuclease-reverse transcriptase {ECO:0000313|EMBL:ADI61822.1} OS=Bombyx mori (Silk moth) PE=4 SV=1	PREDICTED: uncharacterized protein LOC752194 [Strongylocentrotus purpuratus]	2.09987e-10	101/408(24.75)	70	--	--	--	--
EVM0013443.1	Molecular Function: structural constituent of ribosome (GO:0003735);; Cellular Component: ribosome (GO:0005840);; Biological Process: translation (GO:0006412);;	K02882|1.62642e-95|clv:102085667|60S ribosomal protein L18a-like; K02882 large subunit ribosomal protein L18Ae (A)	[J]	Translation, ribosomal structure and biogenesis	Ribosomal L18ae/LX protein domain	60S ribosomal protein L18a GN=RpL18A OS=Spodoptera frugiperda (Fall armyworm) PE=2 SV=1	60S ribosomal protein L18a {ECO:0000256|PIRNR:PIRNR002190} OS=Crassostrea gigas (Pacific oyster) PE=3 SV=1	60S ribosomal protein L18a [Crassostrea gigas]	5.93801e-107	145/176(82.39)	312	PREDICTED: Aplysia californica 60S ribosomal protein L18a-like (LOC101847108), mRNA	1e-63	333/457(72.87)	251
EVM0005378.1	--	K18808|1.79712e-68|lgi:LOTGIDRAFT_158275|hypothetical protein; K18808 toll-like receptor 13 (A)	[T]	Signal transduction mechanisms	Leucine rich repeat	Protein toll (Precursor) GN=Tl OS=Drosophila melanogaster (Fruit fly) PE=1 SV=1	Toll-like receptor O {ECO:0000313|EMBL:AGI05191.1} (Precursor) OS=Mytilus galloprovincialis (Mediterranean mussel) PE=2 SV=1	toll-like receptor O precursor [Mytilus galloprovincialis]	8.01064e-104	209/562(37.19)	339	--	--	--	--
EVM0002951.1	--	--	--	--	--	--	Uncharacterized protein {ECO:0000313|EMBL:EKC24650.1} OS=Crassostrea gigas (Pacific oyster) PE=4 SV=1	hypothetical protein CGI_10014562 [Crassostrea gigas]	3.24048e-09	98/390(25.13)	64	--	--	--	--
EVM0008989.1	--	--	--	--	Methyltransferase FkbM domain	--	Uncharacterized protein {ECO:0000313|EMBL:EKC33743.1} OS=Crassostrea gigas (Pacific oyster) PE=4 SV=1	hypothetical protein CGI_10023277 [Crassostrea gigas]	9.44183e-27	85/265(32.08)	112	--	--	--	--
EVM0004890.1	--	--	--	--	--	--	Homeobox protein LOX2 {ECO:0000313|EMBL:EKC39601.1} OS=Crassostrea gigas (Pacific oyster) PE=4 SV=1	Homeobox protein LOX2 [Crassostrea gigas]	4.93427e-47	89/147(60.54)	160	--	--	--	--
EVM0010840.1	--	--	[Z]	Cytoskeleton	Growth-Arrest-Specific Protein 2 Domain	Muscle-specific protein 20 GN=Mp20 OS=Drosophila melanogaster (Fruit fly) PE=2 SV=2	Growth arrest-specific protein 2 {ECO:0000313|EMBL:EKC20455.1} OS=Crassostrea gigas (Pacific oyster) PE=4 SV=1	Growth arrest-specific protein 2 [Crassostrea gigas]	1.89732e-82	137/212(64.62)	257	Lottia gigantea hypothetical protein partial mRNA	2e-14	238/358(66.48)	89.7
EVM0008236.1	Molecular Function: catalytic activity (GO:0003824);; Molecular Function: binding (GO:0005488);; Biological Process: cellular metabolic process (GO:0044237);; Biological Process: regulation of cellular process (GO:0050794);;	--	--	--	YqaJ-like viral recombinase domain	--	Putative uncharacterized protein {ECO:0000313|EMBL:EEN59533.1} OS=Branchiostoma floridae (Florida lancelet) PE=4 SV=1	hypothetical protein BRAFLDRAFT_79057 [Branchiostoma floridae]	5.77679e-34	75/196(38.27)	135	--	--	--	--
EVM0019427.1	Molecular Function: transferase activity (GO:0016740);;	K05286|6.32251e-161|lgi:LOTGIDRAFT_181193|hypothetical protein; K05286 phosphatidylinositol glycan, class B [EC:2.4.1.-] (A)	[MO]	--	Alg9-like mannosyltransferase family	GPI mannosyltransferase 3 GN=CG12006 OS=Drosophila melanogaster (Fruit fly) PE=2 SV=2	Uncharacterized protein {ECO:0000313|EMBL:ESP05347.1} (Fragment) OS=Lottia gigantea (Giant owl limpet) PE=4 SV=1	PREDICTED: GPI mannosyltransferase 3-like [Aplysia californica]	0	303/673(45.02)	600	Lottia gigantea hypothetical protein partial mRNA	5e-76	672/1000(67.20)	295
EVM0011279.1	--	--	--	--	--	--	GG17842 {ECO:0000313|EMBL:EDV47106.1} OS=Drosophila erecta (Fruit fly) PE=4 SV=1	GG17842 [Drosophila erecta]	1.06609e-35	346/1322(26.17)	155	--	--	--	--
EVM0004676.1	--	--	[OR]	--	Ubiquitin family	60S ribosomal protein L40 (Precursor) GN=ubqB OS=Dictyostelium discoideum (Slime mold) PE=1 SV=2	Ubiquitin family protein {ECO:0000313|EMBL:KEP63307.1} OS=Hammondia hammondi PE=4 SV=1	ubiquitin family protein [Hammondia hammondi]	2.38995e-08	24/69(34.78)	55	--	--	--	--
EVM0012217.1	--	--	--	--	WD domain, G-beta repeat	WD repeat-containing protein 53 homolog GN=wdr53 OS=Dictyostelium discoideum (Slime mold) PE=3 SV=1	WD repeat-containing protein 53 {ECO:0000313|EMBL:EKC38313.1} OS=Crassostrea gigas (Pacific oyster) PE=4 SV=1	WD repeat-containing protein 53 [Crassostrea gigas]	8.0266e-136	189/343(55.10)	400	Lottia gigantea hypothetical protein partial mRNA	2e-08	190/287(66.20)	69.8
EVM0023217.1	--	K04145|4.41893e-22|lgi:LOTGIDRAFT_229072|hypothetical protein; K04145 dopamine receptor D2 (A)	[R]	General function prediction only	7 transmembrane receptor (rhodopsin family)	G-protein coupled receptor moody {ECO:0000250|UniProtKB:Q9W534} OS=Drosophila pseudoobscura pseudoobscura (Fruit fly) PE=3 SV=2	Cholecystokinin receptor {ECO:0000313|EMBL:EKC18488.1} OS=Crassostrea gigas (Pacific oyster) PE=4 SV=1	Cholecystokinin receptor [Crassostrea gigas]	2.15972e-34	121/437(27.69)	139	--	--	--	--
EVM0004336.1	--	--	[T]	Signal transduction mechanisms	7 transmembrane receptor (Secretin family)	Latrophilin-like protein 1 (Precursor) OS=Caenorhabditis elegans PE=1 SV=1	Uncharacterized protein {ECO:0000313|EMBL:ESO87603.1} OS=Lottia gigantea (Giant owl limpet) PE=4 SV=1	hypothetical protein LOTGIDRAFT_166485 [Lottia gigantea]	1.8391e-27	194/830(23.37)	125	--	--	--	--
EVM0014676.1	--	--	--	--	MFS/sugar transport protein	--	Uncharacterized protein {ECO:0000313|EMBL:ESO90365.1} OS=Lottia gigantea (Giant owl limpet) PE=4 SV=1	hypothetical protein LOTGIDRAFT_123399 [Lottia gigantea]	0	325/514(63.23)	666	Lottia gigantea hypothetical protein partial mRNA	1e-81	520/740(70.27)	313
EVM0001976.1	--	--	[T]	Signal transduction mechanisms	Immunoglobulin I-set domain	--	Uncharacterized protein {ECO:0000313|EMBL:EKC20169.1} OS=Crassostrea gigas (Pacific oyster) PE=4 SV=1	hypothetical protein CGI_10006686 [Crassostrea gigas]	4.90747e-29	56/104(53.85)	111	Lottia gigantea hypothetical protein partial mRNA	3e-07	55/68(80.88)	64.4
EVM0003952.1	Molecular Function: nucleotide binding (GO:0000166);; Cellular Component: microtubule cytoskeleton (GO:0015630);; Cellular Component: protein complex (GO:0043234);; Cellular Component: cytoskeletal part (GO:0044430);;	--	[Z]	Cytoskeleton	Kinesin motor domain	Kinesin-related protein 1 GN=kif1 OS=Dictyostelium discoideum (Slime mold) PE=1 SV=1	Kinesin-like protein {ECO:0000256|RuleBase:RU000394} OS=Crassostrea gigas (Pacific oyster) PE=3 SV=1	Kinesin-related protein 1 [Crassostrea gigas]	0	556/810(68.64)	1139	PREDICTED: Saccoglossus kowalevskii kinesin-like protein KIF28P-like (LOC100366906), mRNA	2e-176	785/1072(73.23)	628
EVM0014616.1	--	--	[T]	Signal transduction mechanisms	Leucine Rich repeats (2 copies)	Protein phosphatase 1 regulatory subunit SDS22 homolog GN=sds-22 OS=Caenorhabditis elegans PE=3 SV=1	Leucine-rich repeat-containing protein 48 {ECO:0000313|EMBL:EKC20342.1} OS=Crassostrea gigas (Pacific oyster) PE=4 SV=1	Leucine-rich repeat-containing protein 48 [Crassostrea gigas]	0	398/526(75.67)	800	Lottia gigantea hypothetical protein mRNA	4e-158	1088/1588(68.51)	567
EVM0000162.1	Biological Process: single-organism transport (GO:0044765);;	K15381|3.12261e-102|nve:NEMVE_v1g21744|hypothetical protein; K15381 MFS transporter, FLVCR family, disrupted in renal carcinoma protein 2 (A)	[R]	General function prediction only	Major Facilitator Superfamily	Uncharacterized MFS-type transporter C09D4.1 GN=C09D4.1 OS=Caenorhabditis elegans PE=3 SV=2	Predicted protein {ECO:0000313|EMBL:EDO40262.1} (Fragment) OS=Nematostella vectensis (Starlet sea anemone) PE=4 SV=1	predicted protein [Nematostella vectensis]	4.83111e-102	168/438(38.36)	320	--	--	--	--
EVM0012423.1	Cellular Component: proteasome complex (GO:0000502);;	K03037|0|lgi:LOTGIDRAFT_200903|hypothetical protein; K03037 26S proteasome regulatory subunit N7 (A)	[O]	Posttranslational modification, protein turnover, chaperones	26S proteasome subunit RPN7	26S proteasome non-ATPase regulatory subunit 6 GN=Rpn7 OS=Drosophila melanogaster (Fruit fly) PE=2 SV=1	26S proteasome non-ATPase regulatory subunit 6 {ECO:0000313|EMBL:EKC40462.1} OS=Crassostrea gigas (Pacific oyster) PE=4 SV=1	26S proteasome non-ATPase regulatory subunit 6 [Crassostrea gigas]	0	326/389(83.80)	697	Lottia gigantea hypothetical protein mRNA	0	861/1170(73.59)	710
EVM0013536.1	Molecular Function: G-protein coupled receptor activity (GO:0004930);; Biological Process: signal transduction (GO:0007165);;	K08378|3.8957e-114|lgi:LOTGIDRAFT_157550|hypothetical protein; K08378 G protein-coupled receptor 103 (A)	[T]	Signal transduction mechanisms	7 transmembrane receptor (rhodopsin family)	Tachykinin-like peptides receptor 86C GN=TkR86C OS=Drosophila melanogaster (Fruit fly) PE=2 SV=2	Uncharacterized protein {ECO:0000313|EMBL:ESP01373.1} OS=Lottia gigantea (Giant owl limpet) PE=3 SV=1	hypothetical protein LOTGIDRAFT_157550 [Lottia gigantea]	6.02718e-114	171/325(52.62)	347	Lottia gigantea hypothetical protein partial mRNA	6e-09	238/354(67.23)	71.6
EVM0012759.1	--	--	[R]	General function prediction only	Methyltransferase domain	Methyltransferase-like protein 13 GN=CG2614 OS=Drosophila melanogaster (Fruit fly) PE=2 SV=1	Methyltransferase-like protein 10 {ECO:0000313|EMBL:EKC21786.1} OS=Crassostrea gigas (Pacific oyster) PE=4 SV=1	Methyltransferase-like protein 10 [Crassostrea gigas]	2.28002e-64	93/156(59.62)	207	PREDICTED: Acromyrmex echinatior methyltransferase-like protein 10 (LOC105154861), transcript variant X3, mRNA	8e-10	102/140(72.86)	73.4
EVM0017014.1	--	--	--	--	--	--	Uncharacterized protein {ECO:0000313|EMBL:EKC28643.1} OS=Crassostrea gigas (Pacific oyster) PE=4 SV=1	hypothetical protein CGI_10025161 [Crassostrea gigas]	2.60705e-16	58/163(35.58)	80	--	--	--	--
EVM0014173.1	Molecular Function: GTPase activity (GO:0003924);; Molecular Function: GTP binding (GO:0005525);; Biological Process: obsolete GTP catabolic process (GO:0006184);; Biological Process: small GTPase mediated signal transduction (GO:0007264);; Cellular Component: membrane (GO:0016020);;	K07827|1.52039e-100|hro:HELRODRAFT_90797|hypothetical protein; K07827 GTPase KRas (A)	[R]	General function prediction only	Ras family	Ras-like protein (Precursor; Fragment) OS=Artemia salina (Brine shrimp) PE=3 SV=1	Ras {ECO:0000313|EMBL:ABC46896.1} (Fragment) OS=Mytilus galloprovincialis (Mediterranean mussel) PE=2 SV=1	ras, partial [Mytilus galloprovincialis]	2.21787e-105	159/166(95.78)	308	Mytilus edulis ras mRNA, complete cds	1e-153	421/498(84.54)	551
EVM0004472.1	--	--	--	--	C1q domain	Heavy metal-binding protein HIP OS=Mytilus edulis (Blue mussel) PE=1 SV=1	Caprin-2 {ECO:0000313|EMBL:EKC23577.1} OS=Crassostrea gigas (Pacific oyster) PE=4 SV=1	Caprin-2 [Crassostrea gigas]	9.21661e-16	53/128(41.41)	82	--	--	--	--
EVM0004218.1	--	K17896|6.77344e-41|myd:102774494|mucin-22-like; K17896 GATA-binding protein 5 (A)	[S]	Function unknown	--	Foot protein 1 variant 1 {ECO:0000303|PubMed:15203964, ECO:0000303|PubMed:19584055, ECO:0000312|EMBL:AAY46226.1} (Precursor) OS=Perna viridis (Tropical green mussel) PE=1 SV=1	Putative uncharacterized protein {ECO:0000313|EMBL:EGT44756.1} OS=Caenorhabditis brenneri (Nematode worm) PE=4 SV=1	PREDICTED: glutamine-rich protein 2-like [Saccoglossus kowalevskii]	1.71364e-75	135/528(25.57)	263	Brugia pahangi genome assembly B_pahangi_Glasgow ,scaffold BPAG_contig0005445	1e-56	404/567(71.25)	230
EVM0014500.1	Molecular Function: catalytic activity (GO:0003824);;	K00503|5.56423e-54|lgi:LOTGIDRAFT_233458|hypothetical protein; K00503 dopamine beta-monooxygenase [EC:1.14.17.1] (A)	--	--	Copper type II ascorbate-dependent monooxygenase, N-terminal domain	Temptin (Precursor) OS=Aplysia californica (California sea hare) PE=1 SV=1	Tyramine beta-hydroxylase {ECO:0000313|EMBL:EKC38551.1} OS=Crassostrea gigas (Pacific oyster) PE=4 SV=1	Tyramine beta-hydroxylase [Crassostrea gigas]	5.59015e-61	102/209(48.80)	213	Lottia gigantea hypothetical protein partial mRNA	1e-11	92/121(76.03)	80.6
EVM0014924.1	Molecular Function: nucleotide binding (GO:0000166);; Molecular Function: transmembrane receptor protein serine/threonine kinase activity (GO:0004675);; Biological Process: signal transduction (GO:0007165);; Biological Process: phosphorylation (GO:0016310);;	K04675|0|pale:102880880|ACVR1; activin A receptor, type I; K04675 activin receptor type-1 [EC:2.7.11.30] (A)	[T]	Signal transduction mechanisms	Protein kinase domain	Serine/threonine-protein kinase sma-6 (Precursor) GN=sma-6 OS=Caenorhabditis elegans PE=2 SV=1	Activin receptor type-1 {ECO:0000313|EMBL:EKC36903.1} OS=Crassostrea gigas (Pacific oyster) PE=3 SV=1	Activin receptor type-1 [Crassostrea gigas]	0	336/516(65.12)	704	Lottia gigantea hypothetical protein partial mRNA	2e-144	720/990(72.73)	522
EVM0000467.1	--	--	[O]	Posttranslational modification, protein turnover, chaperones	B-box zinc finger	Protein wech GN=wech OS=Drosophila melanogaster (Fruit fly) PE=1 SV=2	Tripartite motif-containing protein 2 {ECO:0000313|EMBL:EKC32658.1} OS=Crassostrea gigas (Pacific oyster) PE=4 SV=1	Tripartite motif-containing protein 2 [Crassostrea gigas]	2.92629e-26	66/240(27.50)	118	--	--	--	--
EVM0016330.1	--	--	[BT]	--	Cupin-like domain	JmjC domain-containing protein 4 homolog GN=CG7200 OS=Drosophila melanogaster (Fruit fly) PE=2 SV=1	Uncharacterized protein {ECO:0000313|EMBL:ESO86531.1} (Fragment) OS=Lottia gigantea (Giant owl limpet) PE=4 SV=1	PREDICTED: jmjC domain-containing protein 4-like [Saccoglossus kowalevskii]	9.83412e-150	192/324(59.26)	447	PREDICTED: Saccoglossus kowalevskii jmjC domain-containing protein 4-like (LOC100371584), mRNA	6e-81	536/761(70.43)	311
EVM0001427.1	--	K05620|1.70695e-10|acs:100557793|protein-glutamine gamma-glutamyltransferase E-like; K05620 transglutaminase 3 [EC:2.3.2.13] (A)	--	--	Transglutaminase family, C-terminal ig like domain	--	Uncharacterized protein {ECO:0000313|EMBL:ESO96923.1} OS=Lottia gigantea (Giant owl limpet) PE=4 SV=1	PREDICTED: hemocyte protein-glutamine gamma-glutamyltransferase-like [Aplysia californica]	2.34082e-10	62/211(29.38)	63	--	--	--	--
EVM0013688.1	--	K10330|2.30348e-54|lgi:LOTGIDRAFT_160792|hypothetical protein; K10330 ankyrin repeat and SOCS box protein 8 (A)	[M]	Cell wall/membrane/envelope biogenesis	Ankyrin repeats (3 copies)	Ankyrin repeat, PH and SEC7 domain containing protein secG GN=secG OS=Dictyostelium discoideum (Slime mold) PE=2 SV=1	Putative palmitoyltransferase ZDHHC13 {ECO:0000313|EMBL:EKC28682.1} OS=Crassostrea gigas (Pacific oyster) PE=4 SV=1	Putative palmitoyltransferase ZDHHC13 [Crassostrea gigas]	1.3261e-97	161/367(43.87)	303	--	--	--	--
EVM0022958.1	--	--	[R]	General function prediction only	Trafficking protein particle complex subunit 10, TRAPPC10	Trafficking protein particle complex subunit 10 GN=SIDL OS=Drosophila melanogaster (Fruit fly) PE=1 SV=1	Uncharacterized protein {ECO:0000313|EMBL:ELU03275.1, ECO:0000313|EnsemblMetazoa:CapteP227373} OS=Capitella teleta (Polychaete worm) PE=4 SV=1	PREDICTED: trafficking protein particle complex subunit 10-like [Aplysia californica]	0	489/1191(41.06)	904	Lottia gigantea hypothetical protein partial mRNA	2e-103	504/691(72.94)	387
EVM0018691.1	--	--	[R]	General function prediction only	FYVE zinc finger	Lateral signaling target protein 2 homolog GN=GJ23073 OS=Drosophila virilis (Fruit fly) PE=3 SV=1	Lateral signaling target protein 2-like protein {ECO:0000313|EMBL:EKC31928.1} OS=Crassostrea gigas (Pacific oyster) PE=4 SV=1	Lateral signaling target protein 2-like protein [Crassostrea gigas]	0	468/900(52.00)	768	Lottia gigantea hypothetical protein partial mRNA	3e-80	476/686(69.39)	309
EVM0001604.1	--	K14613|4.13265e-45|phi:102112748|SLC46A1; solute carrier family 46 (folate transporter), member 1; K14613 MFS transporter, PCFT/HCP family, solute carrier family 46 (folate transporter), member 1/3 (A)	[R]	General function prediction only	Major Facilitator Superfamily	--	Proton-coupled folate transporter {ECO:0000313|EMBL:EKC19916.1} OS=Crassostrea gigas (Pacific oyster) PE=4 SV=1	Proton-coupled folate transporter [Crassostrea gigas]	2.6165e-58	134/448(29.91)	206	--	--	--	--
EVM0011330.1	--	--	--	--	--	--	Predicted protein {ECO:0000313|EMBL:EDO31442.1} (Fragment) OS=Nematostella vectensis (Starlet sea anemone) PE=4 SV=1	predicted protein [Nematostella vectensis]	1.29843e-18	54/161(33.54)	87	--	--	--	--
EVM0007653.1	--	--	--	--	--	--	Uncharacterized protein {ECO:0000313|EMBL:ESO87422.1} OS=Lottia gigantea (Giant owl limpet) PE=4 SV=1	hypothetical protein LOTGIDRAFT_166572 [Lottia gigantea]	1.31493e-44	106/337(31.45)	169	--	--	--	--
EVM0019764.1	--	--	[R]	General function prediction only	Methyltransferase domain	2-methoxy-6-polyprenyl-1,4-benzoquinol methylase, mitochondrial (Precursor) GN=coq-5 OS=Caenorhabditis elegans PE=3 SV=2	Williams-Beuren syndrome chromosomal region 27 protein {ECO:0000313|EMBL:EKC31167.1} OS=Crassostrea gigas (Pacific oyster) PE=4 SV=1	Williams-Beuren syndrome chromosomal region 27 protein [Crassostrea gigas]	1.11606e-59	90/177(50.85)	194	--	--	--	--
EVM0014404.1	--	K08622|1.09621e-27|ola:101166699|A disintegrin and metalloproteinase with thrombospondin motifs 7-like; K08622 a disintegrin and metalloproteinase with thrombospondin motifs 7 [EC:3.4.24.-] (A)	--	--	--	--	Uncharacterized protein {ECO:0000313|EMBL:EKC35979.1} OS=Crassostrea gigas (Pacific oyster) PE=4 SV=1	PREDICTED: uncharacterized protein LOC102804649 [Saccoglossus kowalevskii]	5.07253e-35	118/440(26.82)	146	--	--	--	--
EVM0024038.1	--	K01672|2.55301e-75|lgi:LOTGIDRAFT_239347|hypothetical protein; K01672 carbonic anhydrase [EC:4.2.1.1] (A)	[R]	General function prediction only	Eukaryotic-type carbonic anhydrase	Putative carbonic anhydrase 3 GN=cah-3 OS=Caenorhabditis elegans PE=3 SV=1	Uncharacterized protein {ECO:0000313|EMBL:EKC33179.1} OS=Crassostrea gigas (Pacific oyster) PE=4 SV=1	hypothetical protein CGI_10014201 [Crassostrea gigas]	9.49388e-95	149/293(50.85)	303	Patella vulgata partial mRNA for carbonic anyhdrase (ca2 gene)	9e-06	51/63(80.95)	60.8
EVM0015340.1	Biological Process: protein peptidyl-prolyl isomerization (GO:0000413);; Molecular Function: peptidyl-prolyl cis-trans isomerase activity (GO:0003755);; Biological Process: protein folding (GO:0006457);;	K03768|2.10879e-72|hro:HELRODRAFT_186309|hypothetical protein; K03768 peptidyl-prolyl cis-trans isomerase B (cyclophilin B) [EC:5.2.1.8] (A)	[O]	Posttranslational modification, protein turnover, chaperones	Cyclophilin type peptidyl-prolyl cis-trans isomerase/CLD	Peptidyl-prolyl cis-trans isomerase B (Precursor) GN=cypB OS=Dictyostelium discoideum (Slime mold) PE=1 SV=1	Peptidyl-prolyl cis-trans isomerase B {ECO:0000313|EMBL:EKC29243.1} OS=Crassostrea gigas (Pacific oyster) PE=3 SV=1	Peptidyl-prolyl cis-trans isomerase B [Crassostrea gigas]	4.67603e-107	149/218(68.35)	316	PREDICTED: Strongylocentrotus purpuratus peptidyl-prolyl cis-trans isomerase B-like (LOC575422), mRNA	2e-31	185/253(73.12)	145
EVM0004901.1	--	--	--	--	Scavenger receptor cysteine-rich domain	--	Putative uncharacterized protein {ECO:0000313|EMBL:EEN49916.1} (Fragment) OS=Branchiostoma floridae (Florida lancelet) PE=4 SV=1	hypothetical protein BRAFLDRAFT_234848 [Branchiostoma floridae]	1.7267e-36	76/275(27.64)	147	PREDICTED: Amphimedon queenslandica hypothetical protein LOC100636215 (LOC100636215), mRNA	9e-06	46/54(85.19)	62.6
EVM0014152.1	--	K15261|3.25544e-65|bfo:BRAFLDRAFT_74879|hypothetical protein; K15261 poly [ADP-ribose] polymerase 10/14/15 [EC:2.4.2.30] (A)	[BK]	--	Macro domain	Protein GDAP2 homolog GN=gdap2 OS=Nematostella vectensis (Starlet sea anemone) PE=3 SV=1	Poly [ADP-ribose] polymerase 14 {ECO:0000313|EMBL:EKC19937.1} OS=Crassostrea gigas (Pacific oyster) PE=4 SV=1	Poly [ADP-ribose] polymerase 14 [Crassostrea gigas]	1.31455e-109	267/864(30.90)	384	--	--	--	--
EVM0000132.1	Molecular Function: catalytic activity (GO:0003824);;	K00698|0|lgi:LOTGIDRAFT_154879|hypothetical protein; K00698 chitin synthase [EC:2.4.1.16] (A)	[M]	Cell wall/membrane/envelope biogenesis	Myosin head (motor domain)	Myosin-I heavy chain GN=myoI OS=Dictyostelium discoideum (Slime mold) PE=1 SV=1	Uncharacterized protein {ECO:0000313|EMBL:ESO85384.1} OS=Lottia gigantea (Giant owl limpet) PE=4 SV=1	hypothetical protein LOTGIDRAFT_154879 [Lottia gigantea]	0	779/1889(41.24)	1372	Lottia gigantea hypothetical protein partial mRNA	1e-88	455/631(72.11)	338
EVM0023652.1	--	--	--	--	--	--	Uncharacterized protein {ECO:0000313|Ensembl:ENSCINP00000028811} (Fragment) OS=Ciona intestinalis (Transparent sea squirt) PE=4 SV=2	GM10786 [Drosophila sechellia]	7.33015e-50	190/602(31.56)	197	Drosophila willistoni GK10515 (Dwil\GK10515), mRNA	7e-167	1451/2165(67.02)	598
EVM0001270.1	Molecular Function: binding (GO:0005488);; Biological Process: macromolecule metabolic process (GO:0043170);; Biological Process: primary metabolic process (GO:0044238);;	--	[R]	General function prediction only	--	Endonuclease GN=POL OS=Drosophila melanogaster (Fruit fly) PE=3 SV=1	Retrovirus-related Pol polyprotein from transposon 412 {ECO:0000313|EMBL:KFM73516.1} (Fragment) OS=Stegodyphus mimosarum PE=4 SV=1	Retrovirus-related Pol polyprotein from transposon 412, partial [Stegodyphus mimosarum]	2.23737e-44	75/165(45.45)	161	--	--	--	--
EVM0007777.1	--	K00344|4.80492e-132|lgi:LOTGIDRAFT_232898|hypothetical protein; K00344 NADPH2:quinone reductase [EC:1.6.5.5] (A)	[CR]	--	Zinc-binding dehydrogenase	Quinone oxidoreductase-like protein 2 homolog GN=v1g238856 OS=Nematostella vectensis (Starlet sea anemone) PE=3 SV=1	Quinone oxidoreductase {ECO:0000313|EMBL:EKC35186.1} OS=Crassostrea gigas (Pacific oyster) PE=4 SV=1	Quinone oxidoreductase [Crassostrea gigas]	1.41995e-143	201/329(61.09)	436	Lottia gigantea hypothetical protein mRNA	1e-55	477/704(67.76)	226
EVM0023032.1	--	--	[K]	Transcription	helix-turn-helix, Psq domain	Mushroom body large-type Kenyon cell-specific protein 1 GN=Mblk-1 OS=Apis mellifera (Honeybee) PE=1 SV=1	Mushroom body large-type Kenyon cell-specific protein 1 {ECO:0000313|EMBL:EKC27373.1} OS=Crassostrea gigas (Pacific oyster) PE=4 SV=1	Mushroom body large-type Kenyon cell-specific protein 1 [Crassostrea gigas]	0	368/703(52.35)	624	Lottia gigantea hypothetical protein partial mRNA	4e-26	145/194(74.74)	129
EVM0003021.1	--	K17343|4.72645e-52|spu:762365|peripherin-2-like; K17343 peripherin-2 (A)	[R]	General function prediction only	Tetraspanin family	--	Sperm protein {ECO:0000313|EMBL:AGJ90066.1} OS=Haliotis rufescens (California red abalone) PE=2 SV=1	sperm protein [Haliotis rufescens]	5.18175e-71	137/377(36.34)	244	--	--	--	--
EVM0007860.1	--	K14004|0|lgi:LOTGIDRAFT_207505|hypothetical protein; K14004 protein transport protein SEC13 (A)	[U]	Intracellular trafficking, secretion, and vesicular transport	WD domain, G-beta repeat	Protein transport protein SEC13 GN=sec13 OS=Dictyostelium discoideum (Slime mold) PE=3 SV=1	Uncharacterized protein {ECO:0000313|EMBL:ESP04556.1} OS=Lottia gigantea (Giant owl limpet) PE=4 SV=1	hypothetical protein LOTGIDRAFT_207505 [Lottia gigantea]	0	253/310(81.61)	543	Lottia gigantea hypothetical protein mRNA	0	733/919(79.76)	809
EVM0011260.1	--	K08202|0|lgi:LOTGIDRAFT_108247|hypothetical protein; K08202 MFS transporter, OCT family, solute carrier family 22 (organic cation transporter), member 4/5 (A)	[R]	General function prediction only	Sugar (and other) transporter	Organic cation transporter protein GN=Orct OS=Drosophila melanogaster (Fruit fly) PE=1 SV=1	Organic cation transporter protein {ECO:0000313|EMBL:EKC24986.1} OS=Crassostrea gigas (Pacific oyster) PE=4 SV=1	Organic cation transporter protein [Crassostrea gigas]	0	330/527(62.62)	699	Lottia gigantea hypothetical protein partial mRNA	6e-11	78/100(78.00)	78.8
[truncated: 21,396 more rows]
